# Supplementary material for: Pulsatilla chinensis Saponins Ameliorate Inflammation and DSS-Induced Ulcerative Colitis in Rats by Regulating the Composition and Diversity of Intestinal Flora
Source: Front Cell Infect Microbiol. 2021 Nov 5;11:728929. doi: 10.3389/fcimb.2021.728929 (PMC8602866; doi:10.3389/fcimb.2021.728929)
Supplement: Supplementary file 1 [file Table_1.xlsx]

## Sheet: Sheet1
Colon Length(cm)
control	18.1	18.5	17.9	19.9	18.1	19.7
Model	14.6	14.9	11.3	13.6	15.3	14.9
SASP	16.8	16.2	16	17.9	15.7	17.1
PRSH	17.8	16.6	17.6	18.8	17.4	17.7
PRSM	15.1	16.4	15.2	16.9	17.6	15.3
PRSL	14.9	15.1	16.8	17.2	17.8	15.1
