# Supplementary material for: Pulsatilla chinensis Saponins Ameliorate Inflammation and DSS-Induced Ulcerative Colitis in Rats by Regulating the Composition and Diversity of Intestinal Flora
Source: Front Cell Infect Microbiol. 2021 Nov 5;11:728929. doi: 10.3389/fcimb.2021.728929 (PMC8602866; doi:10.3389/fcimb.2021.728929)
Supplement: Supplementary file 2 [file Table_2.xlsx]

## Sheet: Sheet1
Colon Weight(g)
	1	2	3	4	5	6		control	Model	SASP	PRSH	PRSM	PRSL
control	1.714	1.757	1.21	1.616	1.602	1.725		1.714	2.134	1.335	1.458	1.508	1.354
Model	1.734	1.571	0.695	1.433	1.253	1.618		1.757	2.071	1.697	1.392	1.591	1.302
SASP	1.335	1.697	1.322	1.407	1.532	1.775		1.812	2.295	1.322	1.497	1.531	1.183
PRSH	1.258	1.392	0.897	1.266	1.435	1.178		1.616	1.933	1.407	1.566	1.613	1.373
PRSM	1.508	1.491	1.331	1.613	1.435	1.359		1.602	1.853	1.532	1.435	1.435	1.258
PRSL	1.354	1.302	1.183	1.37	1.258	1.545		1.725	2.318	1.775	1.678	1.659	1.545
每组结肠平均重量	空白组	1.604
	白头翁低剂量组	1.33533
	白头翁中剂量组	1.45617
	白头翁高剂量组	1.23767
	柳氮磺吡啶组	1.51133
	模型组	1.3372
高剂量组7号是为了防止死亡而备用的，所以未列入计算
