# Supplementary material for: Pulsatilla chinensis Saponins Ameliorate Inflammation and DSS-Induced Ulcerative Colitis in Rats by Regulating the Composition and Diversity of Intestinal Flora
Source: Front Cell Infect Microbiol. 2021 Nov 5;11:728929. doi: 10.3389/fcimb.2021.728929 (PMC8602866; doi:10.3389/fcimb.2021.728929)
Supplement: Supplementary file 3 [file Table_3.xlsx]

## Sheet: Sheet1
control group	1	2	3	4	5	6
1d	202.4	193.2	191.2	220.5	198.2	210.7
2d	207.3	194.1	197.4	221.2	196.7	213.2
3d	204.2	192.2	196.2	219.9	198.7	210.2
4d	219.8	205.1	210.5	244.5	212.9	225.1
5d	228.1	217.3	223.1	257.5	227.5	240.1
6d	220.6	219.4	215.6	253.5	221.3	239.5
7d	230.4	231.3	232.9	273.3	236.4	251.9
8d	241.2	241.4	246.9	282.4	247.8	264.2
Model group	1	2	3	4	5	6
1d	197.1	212.2	217.9	217.4	207.5	216.2
2d	189.7	202.6	211.8	209.8	211.5	211.3
3d	191.4	190.1	201.2	200.7	201.6	206.5
4d	177.2	180.9	198.5	197.6	198.5	200.8
5d	170.9	180.2	194.9	194.3	196.4	197.6
6d	160.7	170.4	189.5	180.9	170.8	180.7
7d	155.6	160.6	170.5	175.3	168.3	170.6
8d	154.9	159.4	165.9	169.5	165.9	159.2
PRSL group	1	2	3	4	5	6
1d	214.2	201.3	210.2	210.1	204.2	211.4
2d	203.4	204.6	194.5	198.5	188.7	210.3
3d	185.8	193.6	183.6	202.4	166.5	208.9
4d	183.5	196.8	177.8	211.6	178.9	211.2
5d	206.5	210.8	209.4	210.7	201.5	228.2
6d	198.2	217.7	209.7	225.3	200.8	225.8
7d	206.2	219.3	210.2	228.9	203.2	230.7
8d	224.5	221.7	226.7	246.2	218.8	242.6
PRSM group	1	2	3	4	5	6
1d	192.3	192.4	194.5	202.3	189.1	192.2
2d	191.2	169.7	193.2	202.1	190.9	190.6
3d	192.2	158.2	174.4	203.5	182.8	192.2
4d	189.5	152.4	177.1	201.4	179.6	190.2
5d	205.4	183.6	202.4	223.3	198.5	211.1
6d	207.6	185.1	200.5	221.5	195.5	211.5
7d	212.6	190	208.3	228.3	200.9	213.1
8d	226.3	208.4	222.9	249.5	216.2	219.4
PRSH group	1	2	3	4	5	6
1d	196.8	203.2	198.3	214.3	198.4	197.2
2d	175.2	210.9	186.3	213.6	203.9	192.5
3d	167.1	214.7	184.8	216.6	169.6	183.4
4d	164.7	160.2	182.1	216.3	159.7	177.4
5d	176.5	235.8	200.3	236	181.6	193.2
6d	179.6	235.7	205.4	236.5	190.1	200.2
7d	183.1	238.9	211.2	242.5	199.2	212.8
8d	200.9	240.9	219.6	244.8	215.4	224.2
SASP group	1	2	3	4	5	6
1d	212.2	225.1	209.1	204.3	220.2	206.2
2d	203.3	212.7	209.7	191.2	203.7	197.4
3d	202.2	206.2	211.5	186.6	209.1	194.8
4d	194.6	197.9	202.1	190.4	203.6	191.9
5d	231.6	231.4	235.6	215.4	243.6	217.3
6d	226.6	221.2	237.2	225.8	232.1	226.6
7d	236.5	237.9	250.9	228.3	241.3	231.6
8d	251.3	253.6	265.6	239.4	254.5	243.3
