# Supplementary material for: Pulsatilla chinensis Saponins Ameliorate Inflammation and DSS-Induced Ulcerative Colitis in Rats by Regulating the Composition and Diversity of Intestinal Flora
Source: Front Cell Infect Microbiol. 2021 Nov 5;11:728929. doi: 10.3389/fcimb.2021.728929 (PMC8602866; doi:10.3389/fcimb.2021.728929)
Supplement: Supplementary file 4 [file Table_4.xls]

## Sheet: Sheet1
control	model	SASP	PRSH	PRSM	PRSL
350.2	409.8	323.4	329.2	347.7	318.5
342.4	414.1	355	320.5	330.6	265.4
334.3	396.1	342.2	330.5	350.7	310.8
343.1	400.2	330.2	325.6	348.1	320.3
345.2	404.4	340.1	328.4	335.3	280.6
336.5	415.6	325.6	323.8	349.2	205.6
