# Supplementary material for: Pulsatilla chinensis Saponins Ameliorate Inflammation and DSS-Induced Ulcerative Colitis in Rats by Regulating the Composition and Diversity of Intestinal Flora
Source: Front Cell Infect Microbiol. 2021 Nov 5;11:728929. doi: 10.3389/fcimb.2021.728929 (PMC8602866; doi:10.3389/fcimb.2021.728929)
Supplement: Supplementary file 5 [file Table_5.xlsx]

## Sheet: 组间T检验数据表
Estimators	SASP-Mean	SASP-Sd	control-Mean	control-Sd	PRSH-Mean	PRSH-Sd	PRSM-Mean	PRSM-Sd	PRSL-Mean	PRSL-Sd	model-Mean	model-Sd	Pvalue(SASP-control)	Qvalue(SASP-control)	Pvalue(PRSH-control)	Qvalue(PRSH-control)	Pvalue(PRSM-control)	Qvalue(PRSM-control)	Pvalue(PRSL-control)	Qvalue(PRSL-control)	Pvalue(control-model)	Qvalue(control-model)	Pvalue(PRSH-SASP)	Qvalue(PRSH-SASP)	Pvalue(PRSM-SASP)	Qvalue(PRSM-SASP)	Pvalue(PRSL-SASP)	Qvalue(PRSL-SASP)	Pvalue(SASP-model)	Qvalue(SASP-model)	Pvalue(PRSH-PRSM)	Qvalue(PRSH-PRSM)	Pvalue(PRSH-PRSL)	Qvalue(PRSH-PRSL)	Pvalue(PRSH-model)	Qvalue(PRSH-model)	Pvalue(PRSL-PRSM)	Qvalue(PRSL-PRSM)	Pvalue(PRSM-model)	Qvalue(PRSM-model)	Pvalue(PRSL-model)	Qvalue(PRSL-model)
shannon	2.8558	0.41294	3.8108	0.29659	3.5042	0.42411	3.644	0.22473	3.5272	0.23066	2.5868	0.72313	0.0009786	0.001631	0.1773	0.2955	0.2978	0.4964	0.09421	0.157	0.003286	0.004108	0.02298	0.0383	0.002123	0.003538	0.005952	0.00992	0.4471	0.5589	0.4918	0.9736	0.9092	0.9092	0.02308	0.02884	0.3953	0.7451	0.006551	0.01092	0.01257	0.02095
simpson	0.15064	0.090357	0.052658	0.024742	0.080917	0.062399	0.06202	0.021638	0.065563	0.016518	0.18209	0.13791	0.02828	0.03535	0.3267	0.3302	0.5013	0.6266	0.3129	0.3129	0.04714	0.04714	0.1509	0.1509	0.0416	0.052	0.04667	0.05834	0.6504	0.6504	0.4994	0.9736	0.573	0.9092	0.1326	0.1326	0.7564	0.7564	0.06136	0.06136	0.06694	0.06694
ace	274.28	32.194	409.33	21.31	350.36	28.43	350.76	4.607	345.19	24.492	211.83	73.744	6.424e-06	1.692e-05	0.002267	0.01052	6.231e-05	0.0003115	0.0006822	0.001946	8.882e-05	0.0002673	0.001469	0.003672	0.0001826	0.0005773	0.001577	0.006343	0.08646	0.2132	0.9736	0.9736	0.7427	0.9092	0.001578	0.002629	0.5961	0.7451	0.0009715	0.002429	0.001817	0.006971
chao	274.74	34.436	412.88	19.8	361.27	28.003	363.49	18.075	346.82	27.702	219.16	74.444	6.767e-06	1.692e-05	0.004207	0.01052	0.001122	0.002805	0.0007784	0.001946	0.0001069	0.0002673	0.0007506	0.003672	0.0002309	0.0005773	0.002537	0.006343	0.1279	0.2132	0.8738	0.9736	0.39	0.9092	0.001384	0.002629	0.2454	0.7451	0.0009579	0.002429	0.002788	0.006971
coverage	0.9989	0.00012225	0.99881	6.3608e-05	0.99875	0.00012202	0.99883	0.00032518	0.99894	0.00018436	0.99925	0.00024211	0.1407	0.1407	0.3302	0.3302	0.9072	0.9072	0.1271	0.1588	0.001659	0.002766	0.06295	0.07868	0.614	0.614	0.648	0.648	0.01087	0.05434	0.6147	0.9736	0.06155	0.3078	0.001227	0.002629	0.4635	0.7451	0.02969	0.03711	0.03492	0.04364
