# Supplementary material for: Pulsatilla chinensis Saponins Ameliorate Inflammation and DSS-Induced Ulcerative Colitis in Rats by Regulating the Composition and Diversity of Intestinal Flora
Source: Front Cell Infect Microbiol. 2021 Nov 5;11:728929. doi: 10.3389/fcimb.2021.728929 (PMC8602866; doi:10.3389/fcimb.2021.728929)
Supplement: Supplementary file 6 [file Table_6.xls]

## Sheet: 多样性指数表
Sample\Estimators	shannon	simpson	ace	chao	coverage
PRSM5	3.95167	0.034851	351.943	362.25	0.99887
PRSM6	3.6483	0.051093	351.737	385.158	0.998836
M2	2.34892	0.150724	148.2	148.273	0.999507
PRSH5	3.14998	0.091187	314.637	340.3	0.998735
M5	1.72158	0.423072	194.999	206.714	0.999294
PRSM4	3.58558	0.0786	353.093	385.773	0.998358
PRSM3	3.85524	0.042734	357.083	354.588	0.999208
SASP6	3.36451	0.077856	311.776	310.667	0.998857
PRSH2	2.87667	0.201262	320.453	318.794	0.998952
SASP1	2.2124	0.315319	262.841	272	0.998885
M4	3.87394	0.039992	349.613	359	0.998902
PRSH3	3.83325	0.040253	360.7	365.323	0.998591
PRSL4	3.90896	0.036606	357.837	361.5	0.998914
PRSL6	3.35162	0.077765	312.489	312.1	0.999044
PRSH4	3.90589	0.039966	370.48	389.652	0.998817
PRSM1	3.44106	0.080954	345.445	349.333	0.999132
PRSH1	3.43089	0.06962	348.723	363.111	0.998689
PRSLP	3.60476	0.063655	382.777	385.417	0.998912
K3	3.6014	0.089119	407.48	416.844	0.998917
K2	3.82287	0.046153	425.452	420.814	0.998771
M6	2.2633	0.255503	202.983	217	0.99924
SASP5	2.55949	0.157902	226.502	217.7	0.998916
K1	4.16259	0.029282	431.151	440.5	0.998817
PRSH6	3.82836	0.043215	387.189	390.452	0.998743
PRSM2	3.38206	0.083888	345.274	343.833	0.998565
M3	2.79491	0.095459	223.808	219.286	0.999044
SASP2	2.92586	0.085944	253.346	254.538	0.999036
K4	4.07156	0.028966	391.991	391.364	0.998775
PRSL5	3.27588	0.084843	351.476	363.038	0.998755
PRSL3	3.61045	0.06448	329.133	324	0.999256
PRSL1	3.41167	0.066032	337.447	334.886	0.998786
K6	3.36042	0.075962	376.994	388.161	0.998849
K5	3.84614	0.046467	422.93	419.568	0.998743
SASP3	3.14109	0.091141	298.253	296.387	0.9987
SASP4	2.93167	0.175681	292.979	297.12	0.999018
M1	2.51824	0.127781	151.388	164.667	0.999498
