# Supplementary material for: Pulsatilla chinensis Saponins Ameliorate Inflammation and DSS-Induced Ulcerative Colitis in Rats by Regulating the Composition and Diversity of Intestinal Flora
Source: Front Cell Infect Microbiol. 2021 Nov 5;11:728929. doi: 10.3389/fcimb.2021.728929 (PMC8602866; doi:10.3389/fcimb.2021.728929)
Supplement: Supplementary file 8 [file Table_8.xlsx]

## Sheet: OTU表
Domain	Kingdom	Phylum	Class	Order	Family	Genus	Species	OTU	BM1	BM2	BM3	BM4	BM5	BM6	H1	H2	H3	H4	H5	H6	K1	K2	K3	K4	K5	K6	L1	L2	L3	L4	L5	L6	Y1	Y2	Y3	Y4	Y5	Y6	m1_2	m1_3	m1_4	m2_1	m2_2	m2_3	SUM
d__Bacteria	k__norank_d__Bacteria	p__Firmicutes	c__Bacilli	o__RF39	f__norank_o__RF39	g__norank_f__norank_o__RF39	s__unclassified_g__norank_f__norank_o__RF39	OTU1	9	1	0	0	1	0	0	0	0	1	0	0	1	0	0	0	1	0	0	5	0	0	0	15	9	2	0	2	0	0	0	0	0	0	0	0	47
d__Bacteria	k__norank_d__Bacteria	p__Firmicutes	c__Clostridia	o__Oscillospirales	f__Oscillospiraceae	g__unclassified_f__Oscillospiraceae	s__unclassified_f__Oscillospiraceae	OTU2	23	30	44	14	25	21	7	13	53	37	3	28	26	13	47	10	11	27	17	36	23	29	39	23	4	30	10	22	24	1	25	28	18	25	23	133	942
d__Bacteria	k__norank_d__Bacteria	p__Firmicutes	c__Clostridia	o__Oscillospirales	f__Oscillospiraceae	g__UCG-005	s__gut_metagenome_g__UCG-005	OTU3	120	3	27	1	99	64	30	30	62	16	5	25	67	107	95	120	44	54	3	59	145	32	71	42	58	78	36	29	0	97	0	0	0	138	0	0	1757
d__Bacteria	k__norank_d__Bacteria	p__Firmicutes	c__Clostridia	o__Clostridia_vadinBB60_group	f__norank_o__Clostridia_vadinBB60_group	g__norank_f__norank_o__Clostridia_vadinBB60_group	s__unclassified_g__norank_f__norank_o__Clostridia_vadinBB60_group	OTU4	5	0	9	0	3	0	10	13	5	1	1	3	0	0	1	0	0	0	1	2	0	1	5	0	0	1	2	4	0	2	0	0	0	2	0	0	71
d__Bacteria	k__norank_d__Bacteria	p__Firmicutes	c__Bacilli	o__unclassified_c__Bacilli	f__unclassified_c__Bacilli	g__unclassified_c__Bacilli	s__unclassified_c__Bacilli	OTU5	116	8	2	3	14	8	29	3	8	15	15	6	6	1	11	7	3	12	45	2	0	0	0	0	0	0	2	0	13	1	5	0	1	1	5	7	349
d__Bacteria	k__norank_d__Bacteria	p__Firmicutes	c__Bacilli	o__RF39	f__norank_o__RF39	g__norank_f__norank_o__RF39	s__uncultured_bacterium_g__norank_f__norank_o__RF39	OTU6	15	0	0	0	26	1	0	0	0	0	0	0	0	6	0	0	0	0	0	0	0	0	0	0	0	0	1	1	0	0	0	0	0	0	0	0	50
d__Bacteria	k__norank_d__Bacteria	p__Firmicutes	c__Clostridia	o__Lachnospirales	f__Lachnospiraceae	g__Tyzzerella	s__Clostridium_colinum	OTU7	5	1	0	0	0	3	0	0	0	0	0	0	0	0	0	0	1	0	0	0	2	0	29	0	0	0	0	1	2	0	0	0	0	0	0	0	44
d__Bacteria	k__norank_d__Bacteria	p__Firmicutes	c__Clostridia	o__Lachnospirales	f__Lachnospiraceae	g__Lachnospiraceae_NK4A136_group	s__unclassified_g__Lachnospiraceae_NK4A136_group	OTU8	122	311	0	2	0	0	3	0	1495	157	0	0	1	0	0	0	4	0	0	255	0	0	0	0	0	0	1	272	1	0	0	0	0	0	0	0	2624
d__Bacteria	k__norank_d__Bacteria	p__Firmicutes	c__Clostridia	o__Oscillospirales	f__Oscillospiraceae	g__NK4A214_group	s__uncultured_bacterium_g__NK4A214_group	OTU9	9	2	10	57	0	1	0	0	0	0	0	0	1	0	0	0	3	6	2	2	3	5	1	0	0	0	0	0	0	0	0	0	0	12	0	0	114
d__Bacteria	k__norank_d__Bacteria	p__Firmicutes	c__Bacilli	o__RF39	f__norank_o__RF39	g__norank_f__norank_o__RF39	s__unclassified_g__norank_f__norank_o__RF39	OTU10	2	0	0	0	0	0	0	0	0	0	0	0	1	1	0	0	0	0	0	0	0	0	0	0	0	0	0	0	0	0	0	0	0	0	0	0	4
d__Bacteria	k__norank_d__Bacteria	p__Bacteroidota	c__Bacteroidia	o__Bacteroidales	f__Muribaculaceae	g__norank_f__Muribaculaceae	s__uncultured_bacterium_g__norank_f__Muribaculaceae	OTU11	5	4	16	4	1	19	3	8	22	11	0	1	0	1	0	0	0	0	1	2	19	10	7	14	0	0	0	0	0	0	0	0	0	4	0	0	152
d__Bacteria	k__norank_d__Bacteria	p__Firmicutes	c__Bacilli	o__RF39	f__norank_o__RF39	g__norank_f__norank_o__RF39	s__uncultured_bacterium_g__norank_f__norank_o__RF39	OTU12	9	1	0	1	0	4	10	0	0	3	2	8	0	4	2	12	3	2	0	0	3	1	0	4	0	0	0	0	0	1	0	0	0	0	0	0	70
d__Bacteria	k__norank_d__Bacteria	p__Firmicutes	c__Bacilli	o__Erysipelotrichales	f__Erysipelatoclostridiaceae	g__Erysipelatoclostridium	s__unclassified_g__Erysipelatoclostridium	OTU13	7	15	29	0	3	7	28	5	5	36	13	19	63	9	8	37	0	1	29	3	4	10	3	23	0	0	0	0	5	8	1	0	0	0	27	4	402
d__Bacteria	k__norank_d__Bacteria	p__Firmicutes	c__Bacilli	o__Lactobacillales	f__Lactobacillaceae	g__Lactobacillus	s__unclassified_g__Lactobacillus	OTU14	3	1	0	0	0	1	1	0	1	0	1	0	0	0	1	1	0	1	2	0	0	0	0	0	0	0	1	0	0	1	1	0	0	1	0	0	17
d__Bacteria	k__norank_d__Bacteria	p__Firmicutes	c__Clostridia	o__Oscillospirales	f__Oscillospiraceae	g__Colidextribacter	s__uncultured_bacterium_g__Colidextribacter	OTU15	5	1	57	7	24	8	23	22	12	26	11	25	67	6	82	8	2	12	82	7	70	25	89	16	1	5	11	2	34	12	12	16	352	111	98	42	1383
d__Bacteria	k__norank_d__Bacteria	p__Firmicutes	c__Clostridia	o__Oscillospirales	f__Oscillospiraceae	g__UCG-005	s__uncultured_bacterium_g__UCG-005	OTU16	6	6	14	1	22	18	29	8	1	39	18	40	15	1	11	24	5	6	36	5	22	23	28	19	4	2	5	14	0	19	0	0	0	0	0	0	441
d__Bacteria	k__norank_d__Bacteria	p__Firmicutes	c__Clostridia	o__Oscillospirales	f__Ruminococcaceae	g__Ruminococcus	s__unclassified_g__Ruminococcus	OTU17	110	35	194	391	90	116	267	197	429	229	0	136	163	42	239	106	174	155	0	72	0	0	118	0	43	0	2	0	0	0	0	0	2	0	0	0	3310
d__Bacteria	k__norank_d__Bacteria	p__Firmicutes	c__Clostridia	o__Oscillospirales	f__Oscillospiraceae	g__UCG-007	s__uncultured_rumen_bacterium_g__UCG-007	OTU18	2	1	3	0	4	5	2	10	3	3	1	1	25	10	26	9	6	5	0	1	0	0	2	0	10	6	1	0	0	0	0	0	0	9	0	0	145
d__Bacteria	k__norank_d__Bacteria	p__Firmicutes	c__Clostridia	o__Lachnospirales	f__Lachnospiraceae	g__unclassified_f__Lachnospiraceae	s__unclassified_f__Lachnospiraceae	OTU19	114	1	0	140	0	10	1	0	775	2	4	8	0	0	0	0	0	0	0	2	26	265	1	0	0	0	0	0	0	0	0	0	0	0	0	0	1349
d__Bacteria	k__norank_d__Bacteria	p__Firmicutes	c__Clostridia	o__Lachnospirales	f__Lachnospiraceae	g__unclassified_f__Lachnospiraceae	s__unclassified_f__Lachnospiraceae	OTU20	2	1	0	0	0	0	1	0	0	1	0	0	0	1	0	0	0	2	0	0	0	0	0	0	0	0	0	0	0	0	2	0	1	3	1	0	15
d__Bacteria	k__norank_d__Bacteria	p__Firmicutes	c__Bacilli	o__Lactobacillales	f__Lactobacillaceae	g__Lactobacillus	s__unclassified_g__Lactobacillus	OTU21	19	40	0	23	3	1	10	1	33	14	16	4	2	0	3	16	4	0	34	0	0	0	5	0	0	0	1	0	4	0	112	0	6	1	4	17	373
d__Bacteria	k__norank_d__Bacteria	p__Actinobacteriota	c__Actinobacteria	o__Micrococcales	f__Microbacteriaceae	g__Microbacterium	s__unclassified_g__Microbacterium	OTU22	1	0	0	0	0	0	0	1	0	1	0	0	0	0	0	0	0	0	0	0	0	0	0	0	0	0	0	0	0	0	0	0	0	0	0	0	3
d__Bacteria	k__norank_d__Bacteria	p__Firmicutes	c__Clostridia	o__Lachnospirales	f__Lachnospiraceae	g__unclassified_f__Lachnospiraceae	s__unclassified_f__Lachnospiraceae	OTU23	9	1	2	4	3	5	86	3	6	56	4	119	24	2	3	4	24	3	5	8	4	30	18	8	1	1	7	4	2	12	0	0	0	19	0	0	477
d__Bacteria	k__norank_d__Bacteria	p__Firmicutes	c__Clostridia	o__Christensenellales	f__Christensenellaceae	g__Christensenellaceae_R-7_group	s__unclassified_g__Christensenellaceae_R-7_group	OTU24	94	87	49	12	68	119	18	16	23	5	19	30	61	65	32	54	75	4	0	19	37	0	0	2	0	4	0	11	0	0	0	0	0	0	0	0	904
d__Bacteria	k__norank_d__Bacteria	p__Firmicutes	c__Clostridia	o__Christensenellales	f__Christensenellaceae	g__Christensenellaceae_R-7_group	s__unclassified_g__Christensenellaceae_R-7_group	OTU25	23	53	52	22	63	91	86	7	5	76	1	13	43	34	36	88	36	65	18	36	66	44	14	52	28	35	21	45	2	20	0	0	0	0	0	0	1175
d__Bacteria	k__norank_d__Bacteria	p__Firmicutes	c__Clostridia	o__Clostridia_vadinBB60_group	f__norank_o__Clostridia_vadinBB60_group	g__norank_f__norank_o__Clostridia_vadinBB60_group	s__unclassified_g__norank_f__norank_o__Clostridia_vadinBB60_group	OTU26	2	2	11	2	9	0	1	14	21	0	5	1	0	0	3	0	5	3	21	0	2	4	1	0	2	0	12	2	2	3	0	0	0	0	0	0	128
d__Bacteria	k__norank_d__Bacteria	p__Firmicutes	c__Bacilli	o__RF39	f__norank_o__RF39	g__norank_f__norank_o__RF39	s__unclassified_g__norank_f__norank_o__RF39	OTU27	2	7	2	1	4	1	0	0	0	1	0	0	0	10	0	0	1	0	0	5	0	0	0	0	1	0	0	3	0	2	0	0	0	0	0	0	40
d__Bacteria	k__norank_d__Bacteria	p__Firmicutes	c__Clostridia	o__Oscillospirales	f__Eubacterium_coprostanoligenes_group	g__norank_f__Eubacterium_coprostanoligenes_group	s__uncultured_Clostridium_sp._g__norank_f__Eubacterium_coprostanoligenes_group	OTU28	10	0	0	10	2	23	0	0	0	0	0	0	0	0	17	0	0	0	0	0	0	0	0	0	0	0	0	0	0	0	0	0	0	0	0	0	62
d__Bacteria	k__norank_d__Bacteria	p__Firmicutes	c__Clostridia	o__Clostridia_UCG-014	f__norank_o__Clostridia_UCG-014	g__norank_f__norank_o__Clostridia_UCG-014	s__unclassified_g__norank_f__norank_o__Clostridia_UCG-014	OTU29	15	11	3	3	18	1	0	8	0	1	0	2	0	0	0	0	0	0	0	0	0	0	0	0	0	0	0	0	0	0	0	0	0	0	0	0	62
d__Bacteria	k__norank_d__Bacteria	p__Firmicutes	c__Clostridia	o__Clostridia_vadinBB60_group	f__norank_o__Clostridia_vadinBB60_group	g__norank_f__norank_o__Clostridia_vadinBB60_group	s__unclassified_g__norank_f__norank_o__Clostridia_vadinBB60_group	OTU30	2	2	39	7	14	1	6	19	20	1	7	1	0	0	6	1	3	3	25	9	0	4	20	1	1	1	0	7	3	0	0	0	0	37	0	0	240
d__Bacteria	k__norank_d__Bacteria	p__Firmicutes	c__Bacilli	o__Erysipelotrichales	f__Erysipelatoclostridiaceae	g__Erysipelatoclostridium	s__uncultured_bacterium_g__Erysipelatoclostridium	OTU31	600	477	154	104	458	249	1149	178	211	550	402	288	152	219	156	230	163	102	180	684	191	414	158	288	98	284	734	245	25	714	1	0	3	224	427	1201	11713
d__Bacteria	k__norank_d__Bacteria	p__Firmicutes	c__Clostridia	o__Oscillospirales	f__Ruminococcaceae	g__norank_f__Ruminococcaceae	s__unclassified_g__norank_f__Ruminococcaceae	OTU32	26	17	17	123	9	39	3	29	47	139	2	8	6	123	7	20	48	0	4	13	5	5	1	1	1	2	2	17	2	10	0	0	0	0	0	0	726
d__Bacteria	k__norank_d__Bacteria	p__Firmicutes	c__Bacilli	o__RF39	f__norank_o__RF39	g__norank_f__norank_o__RF39	s__gut_metagenome_g__norank_f__norank_o__RF39	OTU33	0	1	0	0	0	0	7	0	0	0	0	0	0	0	0	0	0	0	0	2	0	0	0	0	0	0	0	2	0	0	0	0	0	0	0	0	12
d__Bacteria	k__norank_d__Bacteria	p__Firmicutes	c__Clostridia	o__Oscillospirales	f__Ruminococcaceae	g__norank_f__Ruminococcaceae	s__unclassified_g__norank_f__Ruminococcaceae	OTU34	0	2	8	0	1	3	0	0	1	3	0	5	6	3	4	4	6	1	0	1	0	0	0	4	2	0	0	0	0	0	0	0	0	0	0	0	54
d__Bacteria	k__norank_d__Bacteria	p__Firmicutes	c__Clostridia	o__Lachnospirales	f__Lachnospiraceae	g__norank_f__Lachnospiraceae	s__uncultured_bacterium_g__norank_f__Lachnospiraceae	OTU35	6	56	49	496	0	1	0	10	13	6	1	5	17	4	28	1	5	7	3	9	16	15	28	0	0	1	11	7	0	6	0	33	92	67	0	52	1045
d__Bacteria	k__norank_d__Bacteria	p__Firmicutes	c__Clostridia	o__Oscillospirales	f__Ruminococcaceae	g__Ruminococcus	s__unclassified_g__Ruminococcus	OTU36	68	140	15	30	40	30	233	20	3	11	0	2	12	83	4	25	15	18	0	62	17	0	24	0	22	19	114	119	1	4	0	0	0	0	0	0	1131
d__Bacteria	k__norank_d__Bacteria	p__Firmicutes	c__Clostridia	o__Oscillospirales	f__norank_o__Oscillospirales	g__norank_f__norank_o__Oscillospirales	s__metagenome_g__norank_f__norank_o__Oscillospirales	OTU37	2	1	3	1	4	1	0	0	0	0	0	2	4	0	0	0	2	1	3	0	0	1	0	0	1	0	0	0	0	1	0	0	0	4	0	0	31
d__Bacteria	k__norank_d__Bacteria	p__Firmicutes	c__Clostridia	o__Christensenellales	f__Christensenellaceae	g__Christensenellaceae_R-7_group	s__uncultured_Clostridium_sp._g__Christensenellaceae_R-7_group	OTU38	0	2	0	0	0	11	0	0	0	0	0	0	0	0	0	0	0	0	1	2	13	0	1	0	0	0	0	0	0	0	0	0	0	0	0	0	30
d__Bacteria	k__norank_d__Bacteria	p__Firmicutes	c__Bacilli	o__Erysipelotrichales	f__Erysipelotrichaceae	g__Clostridium_innocuum_group	s__uncultured_bacterium_g__Clostridium_innocuum_group	OTU39	2	40	2	1	6	2	1	0	0	2	16	15	44	8	5	73	0	5	9	0	2	0	0	2	2	18	7	0	5	0	4	5	2	61	5	51	395
d__Bacteria	k__norank_d__Bacteria	p__Actinobacteriota	c__Actinobacteria	o__Corynebacteriales	f__Corynebacteriaceae	g__Corynebacterium	s__Corynebacterium_amycolatum	OTU40	3	1	0	0	0	0	1	0	0	3	1	0	1	1	0	0	1	1	0	0	0	0	0	3	0	0	1	0	1	0	0	1	2	1	0	1	23
d__Bacteria	k__norank_d__Bacteria	p__Bacteroidota	c__Bacteroidia	o__Bacteroidales	f__Muribaculaceae	g__norank_f__Muribaculaceae	s__uncultured_bacterium_g__norank_f__Muribaculaceae	OTU41	0	1	0	0	0	1	0	0	0	0	0	0	0	0	0	0	0	0	0	0	3	0	0	1	0	0	0	0	0	3	0	0	0	1	0	0	10
d__Bacteria	k__norank_d__Bacteria	p__Firmicutes	c__Bacilli	o__RF39	f__norank_o__RF39	g__norank_f__norank_o__RF39	s__unclassified_g__norank_f__norank_o__RF39	OTU42	0	6	0	0	0	0	0	0	0	0	0	0	0	0	0	0	0	0	0	0	0	0	0	0	0	0	0	0	0	0	0	0	0	0	0	0	6
d__Bacteria	k__norank_d__Bacteria	p__Firmicutes	c__Clostridia	o__Lachnospirales	f__Lachnospiraceae	g__Marvinbryantia	s__uncultured_bacterium_g__Marvinbryantia	OTU43	39	487	114	4	101	101	652	5	0	603	51	93	316	850	133	514	111	783	10	27	49	17	52	130	2	142	413	70	109	24	0	0	1	31	0	1	6035
d__Bacteria	k__norank_d__Bacteria	p__Bacteroidota	c__Bacteroidia	o__Bacteroidales	f__Muribaculaceae	g__norank_f__Muribaculaceae	s__uncultured_bacterium_g__norank_f__Muribaculaceae	OTU44	238	527	1133	86	801	525	246	514	193	501	128	304	262	317	287	290	258	209	119	486	197	559	336	421	676	276	301	641	489	574	0	1	2	28	2	2	11929
d__Bacteria	k__norank_d__Bacteria	p__Firmicutes	c__Bacilli	o__Acholeplasmatales	f__Acholeplasmataceae	g__Anaeroplasma	s__uncultured_bacterium_g__Anaeroplasma	OTU45	2	8	14	0	5	0	1	2	11	0	2	0	0	0	0	0	0	0	0	2	0	1	18	0	3	0	0	0	0	0	0	0	0	1	0	0	70
d__Bacteria	k__norank_d__Bacteria	p__Proteobacteria	c__Gammaproteobacteria	o__Burkholderiales	f__Oxalobacteraceae	g__Herbaspirillum	s__Herbaspirillum_huttiense	OTU46	0	1	1	0	0	0	0	0	0	0	0	0	0	0	0	0	0	0	0	0	1	0	0	1	0	0	0	0	0	0	0	0	0	0	0	0	4
d__Bacteria	k__norank_d__Bacteria	p__Firmicutes	c__Clostridia	o__Oscillospirales	f__Ruminococcaceae	g__Ruminococcus	s__unclassified_g__Ruminococcus	OTU47	24	434	0	2	721	0	0	0	0	16	2	0	1	1	0	0	0	1	2	47	61	0	88	0	0	0	13	20	0	0	0	0	0	238	0	6	1677
d__Bacteria	k__norank_d__Bacteria	p__Bacteroidota	c__Bacteroidia	o__Bacteroidales	f__Muribaculaceae	g__norank_f__Muribaculaceae	s__uncultured_bacterium_g__norank_f__Muribaculaceae	OTU48	40	6	816	41	273	38	4	6	2	9	3	105	626	1882	658	1489	213	69	69	1	5	1140	66	0	0	0	0	0	0	0	0	0	1	0	1	0	7563
d__Bacteria	k__norank_d__Bacteria	p__Firmicutes	c__Clostridia	o__Oscillospirales	f__Oscillospiraceae	g__norank_f__Oscillospiraceae	s__unclassified_g__norank_f__Oscillospiraceae	OTU49	1	0	2	0	3	0	7	3	3	3	0	15	3	2	7	4	7	3	0	1	2	2	0	1	0	0	0	0	0	0	0	0	0	5	0	0	74
d__Bacteria	k__norank_d__Bacteria	p__Firmicutes	c__Clostridia	o__Lachnospirales	f__Lachnospiraceae	g__Eisenbergiella	s__uncultured_bacterium_g__Eisenbergiella	OTU50	6	1	13	11	5	7	7	4	9	9	0	2	2	0	2	0	4	0	1	2	1	0	14	5	0	0	0	0	0	0	3	0	0	12	0	0	120
d__Bacteria	k__norank_d__Bacteria	p__Firmicutes	c__Clostridia	o__Oscillospirales	f__Ruminococcaceae	g__norank_f__Ruminococcaceae	s__unclassified_g__norank_f__Ruminococcaceae	OTU51	0	0	81	0	0	0	0	0	0	0	0	0	0	9	0	0	0	9	0	1	0	0	0	0	0	2	2	4	0	1	0	0	0	0	0	0	109
d__Bacteria	k__norank_d__Bacteria	p__Bacteroidota	c__Bacteroidia	o__Bacteroidales	f__Muribaculaceae	g__norank_f__Muribaculaceae	s__uncultured_bacterium_g__norank_f__Muribaculaceae	OTU52	1	0	37	0	15	1	0	0	0	1	0	2	27	21	13	24	1	0	1	0	0	49	0	0	0	0	0	0	0	0	0	0	0	0	0	0	193
d__Bacteria	k__norank_d__Bacteria	p__Firmicutes	c__Clostridia	o__Oscillospirales	f__Oscillospiraceae	g__norank_f__Oscillospiraceae	s__uncultured_bacterium_g__norank_f__Oscillospiraceae	OTU53	0	0	3	0	0	0	0	0	0	0	0	0	0	0	0	0	0	0	0	0	1	0	0	0	0	0	0	0	0	0	0	0	0	0	0	0	4
d__Bacteria	k__norank_d__Bacteria	p__Firmicutes	c__Clostridia	o__Lachnospirales	f__Lachnospiraceae	g__GCA-900066575	s__uncultured_bacterium_g__GCA-900066575	OTU54	42	3	128	444	119	44	8	35	128	202	4	23	17	1	3	0	13	13	17	27	36	38	23	6	26	16	3	19	4	23	27	0	0	92	6	2	1592
d__Bacteria	k__norank_d__Bacteria	p__Firmicutes	c__Clostridia	o__Oscillospirales	f__Oscillospiraceae	g__Papillibacter	s__uncultured_bacterium_g__Papillibacter	OTU55	0	0	63	0	0	0	0	0	0	0	0	0	0	0	0	0	0	0	0	0	0	0	0	0	0	0	0	0	0	0	0	0	0	0	0	0	63
d__Bacteria	k__norank_d__Bacteria	p__Firmicutes	c__Clostridia	o__Monoglobales	f__Monoglobaceae	g__Monoglobus	s__uncultured_bacterium_g__Monoglobus	OTU56	0	20	239	0	0	0	0	0	0	0	0	0	0	0	0	0	0	0	0	0	0	0	0	0	0	0	0	0	0	0	0	0	0	0	0	0	259
d__Bacteria	k__norank_d__Bacteria	p__Firmicutes	c__Clostridia	o__Oscillospirales	f__Oscillospiraceae	g__unclassified_f__Oscillospiraceae	s__unclassified_f__Oscillospiraceae	OTU57	0	0	4	0	0	0	0	0	0	0	0	0	2	0	5	0	0	0	0	0	0	0	0	0	0	0	0	0	0	0	0	0	0	0	0	0	11
d__Bacteria	k__norank_d__Bacteria	p__Firmicutes	c__Clostridia	o__Oscillospirales	f__Ruminococcaceae	g__unclassified_f__Ruminococcaceae	s__unclassified_f__Ruminococcaceae	OTU58	5	0	16	2	3	9	12	1	2	3	2	4	1	5	2	7	12	15	1	10	13	7	9	6	2	6	2	3	13	3	3	0	0	6	8	6	199
d__Bacteria	k__norank_d__Bacteria	p__Firmicutes	c__Clostridia	o__Oscillospirales	f__Ruminococcaceae	g__unclassified_f__Ruminococcaceae	s__unclassified_f__Ruminococcaceae	OTU59	0	0	26	0	2	0	0	0	0	0	0	0	0	0	0	0	10	0	0	1	0	0	6	0	1	0	0	0	0	0	0	0	0	3	0	0	49
d__Bacteria	k__norank_d__Bacteria	p__Bacteroidota	c__Bacteroidia	o__Bacteroidales	f__Muribaculaceae	g__norank_f__Muribaculaceae	s__uncultured_bacterium_g__norank_f__Muribaculaceae	OTU60	4	33	0	47	1	0	1	46	40	19	1	1	0	2	2	0	0	2	0	62	2	8	0	4	30	0	6	321	0	68	0	0	0	1	0	0	701
d__Bacteria	k__norank_d__Bacteria	p__Firmicutes	c__Clostridia	o__Lachnospirales	f__Lachnospiraceae	g__Lachnospiraceae_NK4A136_group	s__Clostridiales_bacterium_CIEAF_020	OTU61	285	9	656	2408	27	319	146	85	2221	20	0	34	6	5	4	3	198	52	32	291	479	4	9	67	40	0	2	169	20	35	2	2	1	4	4	0	7639
d__Bacteria	k__norank_d__Bacteria	p__Bacteroidota	c__Bacteroidia	o__Bacteroidales	f__Muribaculaceae	g__norank_f__Muribaculaceae	s__uncultured_bacterium_g__norank_f__Muribaculaceae	OTU62	366	4	623	293	567	261	46	809	480	308	111	251	181	268	167	80	233	209	375	446	286	660	421	537	0	0	0	158	0	0	1	0	1	279	2	3	8426
d__Bacteria	k__norank_d__Bacteria	p__Bacteroidota	c__Bacteroidia	o__Bacteroidales	f__Muribaculaceae	g__norank_f__Muribaculaceae	s__uncultured_bacterium_g__norank_f__Muribaculaceae	OTU63	29	14	7	88	19	4	5	268	89	59	85	85	74	58	11	16	25	83	0	35	4	91	4	10	0	0	0	0	0	0	0	0	0	6	0	0	1169
d__Bacteria	k__norank_d__Bacteria	p__Bacteroidota	c__Bacteroidia	o__Bacteroidales	f__Bacteroidaceae	g__Bacteroides	s__unclassified_g__Bacteroides	OTU64	0	0	0	1	0	1	0	0	0	0	0	1	0	0	0	0	0	0	0	0	0	0	0	0	0	0	0	0	0	0	0	0	0	0	0	0	3
d__Bacteria	k__norank_d__Bacteria	p__Firmicutes	c__Clostridia	o__Lachnospirales	f__Lachnospiraceae	g__Bacteroides_pectinophilus_group	s__uncultured_bacterium_g__Bacteroides_pectinophilus_group	OTU65	0	0	0	13	0	0	0	0	0	0	0	0	0	0	0	0	4	0	0	0	0	0	0	0	0	0	0	0	0	0	0	0	0	0	0	0	17
d__Bacteria	k__norank_d__Bacteria	p__Firmicutes	c__Clostridia	o__Lachnospirales	f__Lachnospiraceae	g__unclassified_f__Lachnospiraceae	s__unclassified_f__Lachnospiraceae	OTU66	36	1	61	390	17	20	8	3	113	13	0	1	21	4	2	0	7	0	3	7	28	13	8	10	1	0	0	1	1	0	0	0	0	45	0	0	814
d__Bacteria	k__norank_d__Bacteria	p__Firmicutes	c__Clostridia	o__Lachnospirales	f__Lachnospiraceae	g__unclassified_f__Lachnospiraceae	s__unclassified_f__Lachnospiraceae	OTU67	4	0	5	38	0	0	0	0	6	0	0	0	1	0	0	0	0	0	0	1	3	1	1	0	0	0	0	0	0	0	0	0	0	6	0	0	66
d__Bacteria	k__norank_d__Bacteria	p__Firmicutes	c__Clostridia	o__Oscillospirales	f__Oscillospiraceae	g__unclassified_f__Oscillospiraceae	s__unclassified_f__Oscillospiraceae	OTU68	5	1	3	5	0	4	4	0	0	0	1	1	10	9	163	0	38	5	0	33	2	4	0	0	0	46	2	44	9	2	0	0	1	6	1	29	428
d__Bacteria	k__norank_d__Bacteria	p__Bacteroidota	c__Bacteroidia	o__Bacteroidales	f__Muribaculaceae	g__norank_f__Muribaculaceae	s__uncultured_bacterium_g__norank_f__Muribaculaceae	OTU69	24	112	1	82	25	9	14	125	44	57	92	39	118	90	17	16	73	17	0	169	8	111	3	16	252	3	83	352	0	236	0	0	0	2	0	0	2190
d__Bacteria	k__norank_d__Bacteria	p__Firmicutes	c__Clostridia	o__Christensenellales	f__Christensenellaceae	g__norank_f__Christensenellaceae	s__uncultured_bacterium_g__norank_f__Christensenellaceae	OTU70	10	2	16	5	31	22	8	6	10	9	9	11	24	11	11	21	11	13	17	17	43	24	8	23	28	18	10	22	1	35	0	0	0	13	0	0	489
d__Bacteria	k__norank_d__Bacteria	p__Bacteroidota	c__Bacteroidia	o__Bacteroidales	f__Bacteroidaceae	g__Bacteroides	s__Bacteroides_cellulosilyticus	OTU71	818	932	3102	203	2706	3124	758	378	701	625	8705	5340	767	46	422	116	44	14	5386	502	1598	2136	2019	739	272	4099	992	1207	273	690	3	0	3	2744	25	57	51546
d__Bacteria	k__norank_d__Bacteria	p__Firmicutes	c__Bacilli	o__Erysipelotrichales	f__Erysipelotrichaceae	g__Turicibacter	s__unclassified_g__Turicibacter	OTU72	1	0	3	0	1	1	0	0	0	1	1	2	1	0	3	0	2	0	2	1	1	1	0	0	2	1	2	4	1	2	0	0	0	1	3	2	39
d__Bacteria	k__norank_d__Bacteria	p__Firmicutes	c__Clostridia	o__Oscillospirales	f__Oscillospiraceae	g__Colidextribacter	s__uncultured_bacterium_g__Colidextribacter	OTU73	87	4	130	27	71	120	40	35	32	44	53	78	82	3	352	48	40	51	88	78	126	68	44	120	23	14	101	27	645	83	963	535	2641	183	381	429	7846
d__Bacteria	k__norank_d__Bacteria	p__Firmicutes	c__Clostridia	o__Lachnospirales	f__Lachnospiraceae	g__unclassified_f__Lachnospiraceae	s__unclassified_f__Lachnospiraceae	OTU74	2	0	0	1	9	0	0	0	0	0	0	0	0	1	0	0	3	0	0	18	0	0	18	0	3	0	1	26	0	0	0	0	0	3	0	0	85
d__Bacteria	k__norank_d__Bacteria	p__Firmicutes	c__Clostridia	o__Lachnospirales	f__Defluviitaleaceae	g__Defluviitaleaceae_UCG-011	s__unclassified_g__Defluviitaleaceae_UCG-011	OTU75	1	0	3	0	8	2	0	0	1	0	0	0	0	0	0	0	0	0	0	0	0	0	0	0	0	0	0	0	0	0	0	0	0	0	0	0	15
d__Bacteria	k__norank_d__Bacteria	p__Actinobacteriota	c__Acidimicrobiia	o__Microtrichales	f__Microtrichaceae	g__Candidatus_Microthrix	s__uncultured_bacterium_g__Candidatus_Microthrix	OTU76	0	0	0	1	3	0	3	0	1	0	0	0	0	0	0	0	0	0	0	0	0	0	0	0	0	0	0	0	0	0	0	0	0	0	0	0	8
d__Bacteria	k__norank_d__Bacteria	p__Firmicutes	c__Clostridia	o__Oscillospirales	f__Oscillospiraceae	g__unclassified_f__Oscillospiraceae	s__unclassified_f__Oscillospiraceae	OTU77	23	34	50	5	572	39	0	0	0	0	0	0	1	0	0	0	1	0	0	4	0	78	80	0	0	0	0	0	0	0	0	0	0	0	0	0	887
d__Bacteria	k__norank_d__Bacteria	p__Firmicutes	c__Bacilli	o__RF39	f__norank_o__RF39	g__norank_f__norank_o__RF39	s__uncultured_bacterium_g__norank_f__norank_o__RF39	OTU78	0	0	0	0	28	0	0	0	1	0	0	0	1	0	0	0	0	0	0	1	0	0	1	0	1	4	0	0	0	0	0	0	0	0	0	0	37
d__Bacteria	k__norank_d__Bacteria	p__Bacteroidota	c__Bacteroidia	o__Bacteroidales	f__Muribaculaceae	g__norank_f__Muribaculaceae	s__uncultured_bacterium_g__norank_f__Muribaculaceae	OTU79	10	1	36	4	48	48	2	14	16	18	26	40	15	5	8	13	1	9	14	5	51	79	16	37	0	0	0	0	0	0	0	0	1	18	0	0	535
d__Bacteria	k__norank_d__Bacteria	p__Firmicutes	c__Clostridia	o__Oscillospirales	f__Ruminococcaceae	g__unclassified_f__Ruminococcaceae	s__unclassified_f__Ruminococcaceae	OTU80	9	10	13	39	34	5	13	2	25	23	0	0	276	5	21	4	46	1	8	15	13	11	9	2	5	0	20	1	5	0	0	0	16	120	30	7	788
d__Bacteria	k__norank_d__Bacteria	p__Firmicutes	c__Clostridia	o__Lachnospirales	f__Lachnospiraceae	g__unclassified_f__Lachnospiraceae	s__unclassified_f__Lachnospiraceae	OTU81	36	7	67	11	40	13	55	2	166	40	0	30	17	0	0	0	2	3	1	0	3	0	9	4	0	0	0	0	0	0	0	0	0	0	0	0	506
d__Bacteria	k__norank_d__Bacteria	p__Firmicutes	c__Clostridia	o__Lachnospirales	f__Lachnospiraceae	g__unclassified_f__Lachnospiraceae	s__unclassified_f__Lachnospiraceae	OTU82	0	6	4	1	22	23	0	5	0	8	2	11	14	8	7	2	0	5	0	0	2	0	0	5	0	0	0	0	0	0	5	1	1	1	0	0	133
d__Bacteria	k__norank_d__Bacteria	p__Bacteroidota	c__Bacteroidia	o__Bacteroidales	f__Muribaculaceae	g__norank_f__Muribaculaceae	s__uncultured_bacterium_g__norank_f__Muribaculaceae	OTU83	8	0	33	1	23	13	2	8	6	6	3	6	4	0	5	2	1	4	1	6	8	25	11	9	0	0	0	0	0	0	0	0	0	0	0	0	185
d__Bacteria	k__norank_d__Bacteria	p__Firmicutes	c__Clostridia	o__Oscillospirales	f__Ruminococcaceae	g__norank_f__Ruminococcaceae	s__uncultured_bacterium_g__norank_f__Ruminococcaceae	OTU84	0	0	0	0	13	0	0	0	0	0	0	0	1	1	0	7	0	0	4	3	14	5	2	10	0	0	0	0	0	0	0	0	0	5	0	0	65
d__Bacteria	k__norank_d__Bacteria	p__Firmicutes	c__Clostridia	o__Peptostreptococcales-Tissierellales	f__Anaerovoracaceae	g__Family_XIII_AD3011_group	s__uncultured_bacterium_g__Family_XIII_AD3011_group	OTU85	26	10	21	5	17	17	97	3	11	37	9	26	13	60	13	57	23	38	22	4	30	35	2	12	1	3	0	0	0	0	0	0	0	43	1	0	636
d__Bacteria	k__norank_d__Bacteria	p__Chloroflexi	c__Gitt-GS-136	o__norank_c__Gitt-GS-136	f__norank_o__norank_c__Gitt-GS-136	g__norank_f__norank_o__norank_c__Gitt-GS-136	s__unclassified_g__norank_f__norank_o__norank_c__Gitt-GS-136	OTU86	0	0	0	0	0	1	0	0	0	0	0	0	0	0	0	0	0	0	0	0	0	1	0	0	0	0	0	0	0	0	0	0	1	0	0	0	3
d__Bacteria	k__norank_d__Bacteria	p__Firmicutes	c__Clostridia	o__unclassified_c__Clostridia	f__unclassified_c__Clostridia	g__unclassified_c__Clostridia	s__unclassified_c__Clostridia	OTU87	6	7	52	4	0	108	4	7	4	23	16	22	6	19	16	6	7	67	9	42	55	20	21	2	8	16	10	30	2	64	0	0	0	7	0	0	660
d__Bacteria	k__norank_d__Bacteria	p__Firmicutes	c__Bacilli	o__Lactobacillales	f__Streptococcaceae	g__Lactococcus	s__unclassified_g__Lactococcus	OTU88	0	0	0	0	0	2	0	0	1	0	1	0	0	0	0	0	0	0	0	0	0	0	0	0	0	0	0	0	0	0	0	0	0	0	0	0	4
d__Bacteria	k__norank_d__Bacteria	p__Firmicutes	c__Clostridia	o__Oscillospirales	f__Eubacterium_coprostanoligenes_group	g__norank_f__Eubacterium_coprostanoligenes_group	s__uncultured_organism_g__norank_f__Eubacterium_coprostanoligenes_group	OTU89	17	47	106	32	43	306	98	0	5	56	2	48	4	3	7	17	0	2	18	40	81	21	1	969	0	19	3	48	0	5	0	0	0	72	4	1	2075
d__Bacteria	k__norank_d__Bacteria	p__Firmicutes	c__Clostridia	o__unclassified_c__Clostridia	f__unclassified_c__Clostridia	g__unclassified_c__Clostridia	s__unclassified_c__Clostridia	OTU90	4	0	8	3	0	9	3	1	6	0	0	0	0	0	0	0	2	0	1	8	0	1	0	0	1	0	0	10	0	1	0	0	0	1	0	0	59
d__Bacteria	k__norank_d__Bacteria	p__Firmicutes	c__Clostridia	o__Oscillospirales	f__Ruminococcaceae	g__unclassified_f__Ruminococcaceae	s__unclassified_f__Ruminococcaceae	OTU91	0	0	2	0	4	1	5	2	0	0	0	1	0	2	0	0	1	0	0	0	0	0	0	0	0	0	0	0	0	0	0	0	0	0	0	0	18
d__Bacteria	k__norank_d__Bacteria	p__Firmicutes	c__Bacilli	o__RF39	f__norank_o__RF39	g__norank_f__norank_o__RF39	s__unclassified_g__norank_f__norank_o__RF39	OTU92	0	0	1	0	0	3	0	0	0	0	0	0	0	0	0	0	0	0	0	0	0	1	0	0	0	0	0	0	0	2	0	0	0	0	0	0	7
d__Bacteria	k__norank_d__Bacteria	p__Firmicutes	c__Clostridia	o__Oscillospirales	f__Ruminococcaceae	g__Ruminococcus	s__uncultured_rumen_bacterium_g__Ruminococcus	OTU93	0	0	0	0	0	58	0	0	0	0	0	0	0	0	0	0	0	0	0	0	0	0	0	0	0	0	0	0	0	0	0	0	0	0	0	0	58
d__Bacteria	k__norank_d__Bacteria	p__Firmicutes	c__Clostridia	o__Clostridia_UCG-014	f__norank_o__Clostridia_UCG-014	g__norank_f__norank_o__Clostridia_UCG-014	s__unclassified_g__norank_f__norank_o__Clostridia_UCG-014	OTU94	9	0	0	0	0	16	0	0	0	1	0	0	0	13	1	2	4	3	0	1	10	2	0	15	0	0	0	4	0	0	0	0	0	0	0	0	81
d__Bacteria	k__norank_d__Bacteria	p__Actinobacteriota	c__Actinobacteria	o__Micrococcales	f__Micrococcaceae	g__Rothia	s__unclassified_g__Rothia	OTU95	12	60	13	2	6	8	14	7	4	22	7	7	22	47	14	8	13	16	9	13	7	30	3	8	0	2	23	6	8	0	18	18	33	43	5	32	540
d__Bacteria	k__norank_d__Bacteria	p__Firmicutes	c__unclassified_p__Firmicutes	o__unclassified_p__Firmicutes	f__unclassified_p__Firmicutes	g__unclassified_p__Firmicutes	s__unclassified_p__Firmicutes	OTU96	21	0	9	0	10	14	47	3	0	12	1	1	5	40	15	4	22	24	3	7	3	1	0	3	1	2	2	3	8	5	8	1	8	1	8	6	298
d__Bacteria	k__norank_d__Bacteria	p__Bacteroidota	c__Bacteroidia	o__Bacteroidales	f__Muribaculaceae	g__norank_f__Muribaculaceae	s__uncultured_bacterium_g__norank_f__Muribaculaceae	OTU97	2	2	16	0	52	136	3	1	2	31	34	45	40	15	18	35	0	1	19	20	101	124	4	205	0	0	0	27	0	5	0	0	0	6	0	1	945
d__Bacteria	k__norank_d__Bacteria	p__Firmicutes	c__Bacilli	o__Erysipelotrichales	f__Erysipelatoclostridiaceae	g__Erysipelatoclostridium	s__unclassified_g__Erysipelatoclostridium	OTU98	5	0	3	0	3	3	0	0	0	0	0	0	0	0	1	3	0	6	0	4	0	0	0	0	2	0	4	4	4	10	0	0	0	0	4	0	56
d__Bacteria	k__norank_d__Bacteria	p__Bacteroidota	c__Bacteroidia	o__Bacteroidales	f__Muribaculaceae	g__norank_f__Muribaculaceae	s__uncultured_bacterium_g__norank_f__Muribaculaceae	OTU99	46	269	316	75	863	1487	3	8	110	454	913	1021	513	168	189	1336	17	546	770	397	1378	2083	12	1435	0	0	0	663	2	8	0	0	5	90	10	0	15187
d__Bacteria	k__norank_d__Bacteria	p__Firmicutes	c__Bacilli	o__RF39	f__norank_o__RF39	g__norank_f__norank_o__RF39	s__uncultured_bacterium_g__norank_f__norank_o__RF39	OTU100	1	1	19	1	8	53	0	1	0	0	0	1	0	0	0	0	1	0	0	2	1	0	3	0	0	4	0	0	0	0	0	0	0	0	0	0	96
d__Bacteria	k__norank_d__Bacteria	p__Firmicutes	c__Bacilli	o__RF39	f__norank_o__RF39	g__norank_f__norank_o__RF39	s__unclassified_g__norank_f__norank_o__RF39	OTU101	0	0	0	0	1	6	0	0	0	0	0	0	0	0	0	0	0	1	0	0	0	0	0	0	0	0	0	0	0	0	0	0	0	0	0	0	8
d__Bacteria	k__norank_d__Bacteria	p__Firmicutes	c__Clostridia	o__Oscillospirales	f__Oscillospiraceae	g__UCG-005	s__uncultured_bacterium_g__UCG-005	OTU102	7	165	1	2	517	46	0	0	15	41	0	12	0	11	17	0	1	0	0	0	0	0	0	0	0	0	0	0	0	0	0	0	0	1	0	0	836
d__Bacteria	k__norank_d__Bacteria	p__Verrucomicrobiota	c__Verrucomicrobiae	o__Verrucomicrobiales	f__Akkermansiaceae	g__Akkermansia	s__Akkermansia_muciniphila	OTU103	641	1328	2588	355	2177	705	702	871	556	876	270	715	258	153	1113	1807	18	81	868	1734	687	1049	416	5047	0	0	0	28	0	1	0	2	0	44	19	6	25115
d__Bacteria	k__norank_d__Bacteria	p__Firmicutes	c__Bacilli	o__RF39	f__norank_o__RF39	g__norank_f__norank_o__RF39	s__unclassified_g__norank_f__norank_o__RF39	OTU104	11	23	34	0	6	1	2836	3	99	586	59	1452	14	58	28	36	6	94	0	84	0	31	0	3	0	199	706	3	0	0	0	0	1	0	0	0	6373
d__Bacteria	k__norank_d__Bacteria	p__Firmicutes	c__Clostridia	o__Peptococcales	f__Peptococcaceae	g__norank_f__Peptococcaceae	s__uncultured_bacterium_g__norank_f__Peptococcaceae	OTU105	2	1	3	3	1	0	5	4	0	2	1	4	0	2	2	0	0	0	4	3	1	3	0	0	0	0	0	0	3	0	2	0	0	9	0	0	55
d__Bacteria	k__norank_d__Bacteria	p__Firmicutes	c__Clostridia	o__Lachnospirales	f__Lachnospiraceae	g__Lachnospiraceae_FCS020_group	s__uncultured_bacterium_g__Lachnospiraceae_FCS020_group	OTU106	0	0	2	6	1	13	7	3	1	3	0	1	5	1	30	10	7	4	8	0	9	15	2	2	0	1	1	0	4	11	0	0	0	12	0	0	159
d__Bacteria	k__norank_d__Bacteria	p__Firmicutes	c__Clostridia	o__Lachnospirales	f__Lachnospiraceae	g__GCA-900066575	s__uncultured_bacterium_g__GCA-900066575	OTU107	0	1	19	10	3	0	22	0	2	2	2	16	19	6	8	11	7	3	13	5	12	1	4	4	0	0	0	3	1	13	3	5	0	25	31	21	272
d__Bacteria	k__norank_d__Bacteria	p__Firmicutes	c__Clostridia	o__Lachnospirales	f__Lachnospiraceae	g__Lachnoclostridium	s__Clostridium_scindens	OTU108	41	75	19	7	30	22	290	23	9	32	22	9	15	9	8	38	8	14	19	21	13	26	6	29	24	16	30	11	3	14	7	11	16	33	5	7	962
d__Bacteria	k__norank_d__Bacteria	p__Firmicutes	c__Clostridia	o__Lachnospirales	f__Lachnospiraceae	g__Lachnospiraceae_NK4A136_group	s__uncultured_bacterium_g__Lachnospiraceae_NK4A136_group	OTU109	0	0	31	0	0	0	248	0	10	53	3	2	4	0	0	1	1	1	30	0	0	0	3	0	0	3	2	0	2	44	1	12	51	5	45	70	622
d__Bacteria	k__norank_d__Bacteria	p__Firmicutes	c__Clostridia	o__Monoglobales	f__Monoglobaceae	g__Monoglobus	s__uncultured_bacterium_g__Monoglobus	OTU110	25	5	1	7	0	9	20	43	0	13	0	10	1	24	0	2	4	9	0	5	11	3	1	0	1	13	6	0	0	7	0	0	0	0	0	0	220
d__Bacteria	k__norank_d__Bacteria	p__Actinobacteriota	c__Coriobacteriia	o__Coriobacteriales	f__Eggerthellaceae	g__Adlercreutzia	s__uncultured_bacterium_g__Adlercreutzia	OTU111	41	10	24	8	143	34	99	12	10	38	5	28	55	66	25	49	129	75	22	8	27	50	18	24	1	7	5	12	15	5	5	19	2	141	9	14	1235
d__Bacteria	k__norank_d__Bacteria	p__Firmicutes	c__Clostridia	o__Lachnospirales	f__Lachnospiraceae	g__unclassified_f__Lachnospiraceae	s__unclassified_f__Lachnospiraceae	OTU112	3	0	4	0	2	0	23	1	1	3	0	1	0	5	0	0	0	0	0	0	0	0	0	0	0	0	0	0	0	0	0	0	0	0	0	0	43
d__Bacteria	k__norank_d__Bacteria	p__Firmicutes	c__Clostridia	o__Lachnospirales	f__Lachnospiraceae	g__Marvinbryantia	s__uncultured_bacterium_g__Marvinbryantia	OTU113	3	2	3	0	6	0	17	0	1	13	21	7	12	57	25	26	24	60	9	20	0	3	5	0	0	0	1	1	0	6	0	0	0	3	0	0	325
d__Bacteria	k__norank_d__Bacteria	p__Actinobacteriota	c__Coriobacteriia	o__Coriobacteriales	f__unclassified_o__Coriobacteriales	g__unclassified_o__Coriobacteriales	s__unclassified_o__Coriobacteriales	OTU114	2	2	1	0	0	1	7	0	0	2	0	0	4	14	0	10	5	3	3	5	2	1	0	2	0	0	0	0	0	0	0	0	0	0	0	0	64
d__Bacteria	k__norank_d__Bacteria	p__Bacteroidota	c__Bacteroidia	o__Bacteroidales	f__Bacteroidetes_vadinHA17	g__norank_f__Bacteroidetes_vadinHA17	s__uncultured_bacterium_g__norank_f__Bacteroidetes_vadinHA17	OTU115	0	0	0	0	0	0	4	0	0	1	0	0	0	0	0	0	0	0	0	0	0	0	0	0	0	0	0	0	0	0	0	0	0	0	0	0	5
d__Bacteria	k__norank_d__Bacteria	p__Firmicutes	c__Clostridia	o__Oscillospirales	f__Oscillospiraceae	g__norank_f__Oscillospiraceae	s__unclassified_g__norank_f__Oscillospiraceae	OTU116	981	100	1337	582	77	2148	1130	580	693	265	9	1497	0	2	0	3	3	3	38	1167	1094	1007	62	459	1108	53	81	551	3	37	0	1	16	129	1	4	15221
d__Bacteria	k__norank_d__Bacteria	p__Firmicutes	c__Clostridia	o__Oscillospirales	f__Oscillospiraceae	g__Oscillibacter	s__uncultured_bacterium_g__Oscillibacter	OTU117	40	45	26	66	98	3	0	10	62	67	0	58	7	29	197	2	55	8	2	5	51	20	69	2	0	0	0	7	1	4	0	0	0	15	1	0	950
d__Bacteria	k__norank_d__Bacteria	p__Firmicutes	c__Bacilli	o__Lactobacillales	f__Lactobacillaceae	g__Lactobacillus	s__unclassified_g__Lactobacillus	OTU118	4	11	0	16	0	1	0	3	13	5	10	1	2	2	0	1	2	7	1	3	1	0	0	0	1	0	0	0	0	1	0	0	0	0	0	0	85
d__Bacteria	k__norank_d__Bacteria	p__Bacteroidota	c__Bacteroidia	o__Bacteroidales	f__Muribaculaceae	g__norank_f__Muribaculaceae	s__uncultured_bacterium_g__norank_f__Muribaculaceae	OTU119	24	21	1	90	4	3	1	151	16	10	0	10	9	37	0	2	20	72	0	63	2	48	0	3	16	3	9	163	0	27	0	0	0	0	0	0	805
d__Bacteria	k__norank_d__Bacteria	p__Firmicutes	c__Clostridia	o__Clostridia_UCG-014	f__norank_o__Clostridia_UCG-014	g__norank_f__norank_o__Clostridia_UCG-014	s__unclassified_g__norank_f__norank_o__Clostridia_UCG-014	OTU120	297	41	1237	53	636	236	506	521	140	261	87	218	22	285	35	51	138	0	6	361	429	78	148	646	74	3093	89	312	8	48	0	0	1	4	0	0	10061
d__Bacteria	k__norank_d__Bacteria	p__Firmicutes	c__Clostridia	o__Monoglobales	f__Monoglobaceae	g__Monoglobus	s__unclassified_g__Monoglobus	OTU121	1318	875	12	544	1846	163	454	2736	3	1809	13	809	216	1278	637	521	1428	517	39	259	790	67	159	59	64	759	949	14	116	444	0	0	0	359	12	0	19269
d__Bacteria	k__norank_d__Bacteria	p__Bacteroidota	c__Bacteroidia	o__Bacteroidales	f__Muribaculaceae	g__norank_f__Muribaculaceae	s__uncultured_bacterium_g__norank_f__Muribaculaceae	OTU122	6	0	5	4	8	12	0	6	3	7	0	19	1	3	0	19	2	2	4	11	5	11	3	7	10	0	0	15	0	4	0	0	0	1	0	0	168
d__Bacteria	k__norank_d__Bacteria	p__Bacteroidota	c__Bacteroidia	o__Bacteroidales	f__Muribaculaceae	g__norank_f__Muribaculaceae	s__uncultured_bacterium_g__norank_f__Muribaculaceae	OTU123	0	1	0	2	0	0	0	3	0	0	1	2	0	1	0	0	0	3	0	3	0	1	0	0	0	0	0	5	0	3	0	0	0	0	0	0	25
d__Bacteria	k__norank_d__Bacteria	p__Cyanobacteria	c__Vampirivibrionia	o__Gastranaerophilales	f__norank_o__Gastranaerophilales	g__norank_f__norank_o__Gastranaerophilales	s__uncultured_bacterium_g__norank_f__norank_o__Gastranaerophilales	OTU124	293	226	189	48	481	201	967	229	86	146	17	42	41	102	243	217	111	50	9	138	193	75	21	118	5	0	1	55	3	42	1	0	1	26	3	0	4380
d__Bacteria	k__norank_d__Bacteria	p__Firmicutes	c__Clostridia	o__Oscillospirales	f__Oscillospiraceae	g__Oscillibacter	s__uncultured_bacterium_g__Oscillibacter	OTU125	0	0	0	0	0	0	0	1	0	0	0	0	4	0	2	0	2	3	0	0	1	2	8	0	0	0	0	0	1	1	0	0	0	3	0	0	28
d__Bacteria	k__norank_d__Bacteria	p__Firmicutes	c__Clostridia	o__Oscillospirales	f__Ruminococcaceae	g__Paludicola	s__uncultured_bacterium_g__Paludicola	OTU126	14	3	15	3	15	32	12	5	2	9	3	13	9	34	11	16	13	24	6	6	8	7	1	13	15	4	5	8	0	7	0	0	0	3	0	0	316
d__Bacteria	k__norank_d__Bacteria	p__Bacteroidota	c__Bacteroidia	o__Bacteroidales	f__Muribaculaceae	g__norank_f__Muribaculaceae	s__uncultured_bacterium_g__norank_f__Muribaculaceae	OTU127	32	22	10	92	37	5	2	249	76	63	95	79	73	63	10	23	20	82	0	44	10	119	5	10	0	0	0	0	0	0	0	0	0	5	0	0	1226
d__Bacteria	k__norank_d__Bacteria	p__Firmicutes	c__Clostridia	o__Lachnospirales	f__Lachnospiraceae	g__Blautia	s__unclassified_g__Blautia	OTU128	1	1	13	4	0	4	6	96	619	6	4	2	6	1	0	0	0	2	17	6	8	3	5	0	0	1	0	0	6	2	65	0	0	1	4	0	883
d__Bacteria	k__norank_d__Bacteria	p__Firmicutes	c__Clostridia	o__Oscillospirales	f__Ruminococcaceae	g__norank_f__Ruminococcaceae	s__unclassified_g__norank_f__Ruminococcaceae	OTU129	0	0	0	4	24	50	67	131	195	104	0	3	0	1	0	1	6	0	1	1	3	1	1	2	1	0	0	2	1	2	0	0	0	24	0	0	625
d__Bacteria	k__norank_d__Bacteria	p__Firmicutes	c__Clostridia	o__Lachnospirales	f__Lachnospiraceae	g__norank_f__Lachnospiraceae	s__unclassified_g__norank_f__Lachnospiraceae	OTU130	7	0	0	0	0	0	1	4	18	0	0	0	0	2	0	0	0	0	0	4	0	0	5	0	0	0	0	0	0	0	5	0	0	10	0	0	56
d__Bacteria	k__norank_d__Bacteria	p__Firmicutes	c__Clostridia	o__Oscillospirales	f__Ruminococcaceae	g__unclassified_f__Ruminococcaceae	s__unclassified_f__Ruminococcaceae	OTU131	0	0	2	0	0	0	1	1	13	0	0	0	0	0	0	0	0	0	0	0	0	0	0	0	0	0	0	0	0	0	0	0	0	0	0	0	17
d__Bacteria	k__norank_d__Bacteria	p__Firmicutes	c__Clostridia	o__Monoglobales	f__Monoglobaceae	g__Monoglobus	s__unclassified_g__Monoglobus	OTU132	0	0	0	0	0	0	0	1	1	0	0	0	0	0	0	0	0	0	0	0	0	0	0	0	0	0	0	0	0	0	0	0	0	0	0	0	2
d__Bacteria	k__norank_d__Bacteria	p__Firmicutes	c__Clostridia	o__Clostridia_UCG-014	f__norank_o__Clostridia_UCG-014	g__norank_f__norank_o__Clostridia_UCG-014	s__unclassified_g__norank_f__norank_o__Clostridia_UCG-014	OTU133	0	0	0	0	0	0	0	0	1	0	0	0	0	0	0	0	0	0	0	0	0	0	0	0	0	0	0	0	0	2	0	0	0	0	0	0	3
d__Bacteria	k__norank_d__Bacteria	p__Firmicutes	c__Clostridia	o__Lachnospirales	f__Lachnospiraceae	g__unclassified_f__Lachnospiraceae	s__unclassified_f__Lachnospiraceae	OTU134	0	0	2	0	0	1	0	0	1	1	0	0	0	0	0	1	1	0	0	0	0	0	0	0	0	0	0	0	0	0	0	0	0	0	0	0	7
d__Bacteria	k__norank_d__Bacteria	p__Firmicutes	c__Clostridia	o__Lachnospirales	f__Lachnospiraceae	g__Lachnospiraceae_NK4A136_group	s__uncultured_bacterium_g__Lachnospiraceae_NK4A136_group	OTU135	0	0	0	0	0	0	2	99	38	0	0	0	0	0	0	0	0	0	0	0	0	0	1	0	0	0	0	0	0	0	0	0	0	0	0	0	140
d__Bacteria	k__norank_d__Bacteria	p__Firmicutes	c__Clostridia	o__Lachnospirales	f__Lachnospiraceae	g__Lachnospiraceae_NK4A136_group	s__uncultured_bacterium_g__Lachnospiraceae_NK4A136_group	OTU136	4	0	17	3	0	0	13	2	44	0	8	21	2	1	5	0	2	1	39	1	3	1	14	0	0	0	0	0	47	0	9	0	0	1	9	1	248
d__Bacteria	k__norank_d__Bacteria	p__Firmicutes	c__Bacilli	o__Lactobacillales	f__Lactobacillaceae	g__Lactobacillus	s__uncultured_bacterium_g__Lactobacillus	OTU137	42	47	0	18	14	3	29	1	68	19	31	4	3	2	0	22	3	3	88	1	0	0	11	0	0	0	0	0	9	0	172	2	9	1	7	23	632
d__Bacteria	k__norank_d__Bacteria	p__Firmicutes	c__Clostridia	o__Lachnospirales	f__Lachnospiraceae	g__unclassified_f__Lachnospiraceae	s__unclassified_f__Lachnospiraceae	OTU138	65	9	36	132	17	79	13	70	220	3	0	8	0	0	0	1	7	0	0	8	0	0	48	12	36	1	0	0	0	23	0	0	0	0	0	0	788
d__Bacteria	k__norank_d__Bacteria	p__Firmicutes	c__Clostridia	o__Lachnospirales	f__Lachnospiraceae	g__Eubacterium_ruminantium_group	s__uncultured_bacterium_g__Eubacterium_ruminantium_group	OTU139	414	0	4	280	14	306	14	0	1080	101	0	0	0	52	0	200	0	0	0	218	0	0	3	0	0	0	0	4	0	0	0	0	0	6	0	0	2696
d__Bacteria	k__norank_d__Bacteria	p__Firmicutes	c__Clostridia	o__Clostridia_UCG-014	f__norank_o__Clostridia_UCG-014	g__norank_f__norank_o__Clostridia_UCG-014	s__unclassified_g__norank_f__norank_o__Clostridia_UCG-014	OTU140	354	3	55	166	11	129	11	50	158	1	4	12	10	16	19	25	24	10	1	8	12	1	1	18	27	0	9	2	1	3	0	0	0	111	0	0	1252
d__Bacteria	k__norank_d__Bacteria	p__Firmicutes	c__Bacilli	o__Lactobacillales	f__Lactobacillaceae	g__Lactobacillus	s__Lactobacillus_johnsonii	OTU141	8997	3348	76	1610	807	592	921	104	3337	952	1430	497	377	133	448	898	173	705	4638	206	26	73	777	27	32	18	79	13	1035	36	2929	91	226	106	637	1550	37904
d__Bacteria	k__norank_d__Bacteria	p__Actinobacteriota	c__Coriobacteriia	o__Coriobacteriales	f__Eggerthellaceae	g__Enterorhabdus	s__uncultured_bacterium_g__Enterorhabdus	OTU142	0	0	0	0	0	0	0	2	0	12	0	0	10	9	5	0	12	3	0	1	0	0	0	1	0	0	2	0	1	0	0	0	0	0	0	0	58
d__Bacteria	k__norank_d__Bacteria	p__Bacteroidota	c__Bacteroidia	o__Bacteroidales	f__Tannerellaceae	g__Parabacteroides	s__unclassified_g__Parabacteroides	OTU143	60	860	302	510	902	425	504	543	204	959	692	849	661	699	377	153	431	294	614	154	274	681	598	394	32	329	212	342	104	788	0	0	2	2499	20	164	16632
d__Bacteria	k__norank_d__Bacteria	p__Bacteroidota	c__Bacteroidia	o__Bacteroidales	f__Muribaculaceae	g__norank_f__Muribaculaceae	s__uncultured_bacterium_g__norank_f__Muribaculaceae	OTU144	1012	343	684	904	472	948	1002	768	392	321	20	310	118	450	94	182	230	526	165	802	1644	1186	77	768	59	317	419	750	0	594	0	1	7	2	0	1	15568
d__Bacteria	k__norank_d__Bacteria	p__Actinobacteriota	c__Coriobacteriia	o__Coriobacteriales	f__Eggerthellaceae	g__unclassified_f__Eggerthellaceae	s__unclassified_f__Eggerthellaceae	OTU145	23	25	2	0	30	6	29	9	1	14	3	7	6	2	3	4	8	3	3	6	3	6	4	2	1	1	3	1	0	0	0	0	0	11	0	0	216
d__Bacteria	k__norank_d__Bacteria	p__Firmicutes	c__Clostridia	o__Clostridia_vadinBB60_group	f__norank_o__Clostridia_vadinBB60_group	g__norank_f__norank_o__Clostridia_vadinBB60_group	s__uncultured_bacterium_g__norank_f__norank_o__Clostridia_vadinBB60_group	OTU146	0	0	0	0	0	0	0	0	0	7	0	0	0	0	0	0	0	0	0	0	0	0	0	0	0	0	0	0	0	0	0	0	0	0	0	0	7
d__Bacteria	k__norank_d__Bacteria	p__Firmicutes	c__Clostridia	o__Lachnospirales	f__Lachnospiraceae	g__Butyrivibrio	s__unclassified_g__Butyrivibrio	OTU147	27	0	0	28	178	0	14	0	0	1263	0	0	0	0	0	1	0	0	19	242	0	0	0	0	0	0	10	0	18	385	1	0	0	27	1	3	2217
d__Bacteria	k__norank_d__Bacteria	p__Firmicutes	c__Bacilli	o__Lactobacillales	f__Streptococcaceae	g__Streptococcus	s__Streptococcus_respiraculi	OTU148	0	1	0	0	0	0	1	0	0	7	0	0	1	0	0	0	0	0	0	0	0	0	0	0	0	2	0	0	0	2	1	1	3	7	0	1	27
d__Bacteria	k__norank_d__Bacteria	p__Firmicutes	c__unclassified_p__Firmicutes	o__unclassified_p__Firmicutes	f__unclassified_p__Firmicutes	g__unclassified_p__Firmicutes	s__unclassified_p__Firmicutes	OTU149	0	0	0	0	0	0	0	0	0	2	0	0	0	0	1	0	0	0	0	3	0	0	0	1	0	0	0	0	0	0	0	0	0	0	0	0	7
d__Bacteria	k__norank_d__Bacteria	p__Firmicutes	c__Bacilli	o__RF39	f__norank_o__RF39	g__norank_f__norank_o__RF39	s__unclassified_g__norank_f__norank_o__RF39	OTU150	0	0	3	1	1	0	1	0	1	1	28	0	0	0	0	0	0	0	0	1	0	0	1	0	0	0	0	0	0	0	0	0	0	0	0	0	38
d__Bacteria	k__norank_d__Bacteria	p__Firmicutes	c__Clostridia	o__Oscillospirales	f__Ruminococcaceae	g__unclassified_f__Ruminococcaceae	s__unclassified_f__Ruminococcaceae	OTU151	13	5	7	9	4	0	11	7	18	7	27	14	12	2	24	2	2	0	30	3	7	10	25	0	1	11	10	2	38	8	45	25	233	32	79	147	870
d__Bacteria	k__norank_d__Bacteria	p__Firmicutes	c__Clostridia	o__Lachnospirales	f__Lachnospiraceae	g__Blautia	s__uncultured_bacterium_g__Blautia	OTU152	18	141	11	19	31	19	80	9	2	66	67	34	107	127	403	1025	23	320	18	14	13	6	4	17	0	138	64	9	161	15	0	7	12	7	0	40	3027
d__Bacteria	k__norank_d__Bacteria	p__Firmicutes	c__Clostridia	o__Oscillospirales	f__Ruminococcaceae	g__norank_f__Ruminococcaceae	s__unclassified_g__norank_f__Ruminococcaceae	OTU153	1	0	0	6	0	0	1	1	2	0	3	1	1	0	0	0	3	0	0	0	0	1	9	0	0	0	1	0	0	0	4	0	0	0	1	0	35
d__Bacteria	k__norank_d__Bacteria	p__Firmicutes	c__Clostridia	o__Clostridia_UCG-014	f__norank_o__Clostridia_UCG-014	g__norank_f__norank_o__Clostridia_UCG-014	s__unclassified_g__norank_f__norank_o__Clostridia_UCG-014	OTU154	169	6	30	10	125	96	5	19	12	78	13	32	14	40	8	25	29	12	36	26	21	13	28	80	12	20	3	23	0	7	0	0	0	1	0	1	994
d__Bacteria	k__norank_d__Bacteria	p__Firmicutes	c__Clostridia	o__Oscillospirales	f__Oscillospiraceae	g__UCG-005	s__unclassified_g__UCG-005	OTU155	0	0	0	10	0	0	1	0	6	6	1	4	2	2	16	2	3	1	1	7	3	0	6	6	4	1	4	2	7	9	0	0	0	4	7	0	115
d__Bacteria	k__norank_d__Bacteria	p__Firmicutes	c__Clostridia	o__Lachnospirales	f__Lachnospiraceae	g__Frisingicoccus	s__unclassified_g__Frisingicoccus	OTU156	18	16	25	3	10	12	153	0	1	37	2	7	48	63	38	30	73	0	84	10	9	2	3	2	7	22	2	8	2	3	469	1114	1129	11	70	250	3733
d__Bacteria	k__norank_d__Bacteria	p__Bacteroidota	c__Bacteroidia	o__Bacteroidales	f__Tannerellaceae	g__Parabacteroides	s__unclassified_g__Parabacteroides	OTU157	0	0	0	1	0	0	0	0	1	1	2	1	2	0	0	0	0	0	0	0	0	0	0	0	0	0	0	0	0	2	0	0	0	0	0	0	10
d__Bacteria	k__norank_d__Bacteria	p__Firmicutes	c__Clostridia	o__Oscillospirales	f__Ruminococcaceae	g__Ruminococcus	s__unclassified_g__Ruminococcus	OTU158	448	253	315	548	344	137	478	557	34	81	27	1	112	707	66	3	1331	3	0	322	16	14	115	77	245	869	304	189	0	526	0	0	1	81	0	0	8204
d__Bacteria	k__norank_d__Bacteria	p__Firmicutes	c__Clostridia	o__Clostridia_vadinBB60_group	f__norank_o__Clostridia_vadinBB60_group	g__norank_f__norank_o__Clostridia_vadinBB60_group	s__uncultured_bacterium_g__norank_f__norank_o__Clostridia_vadinBB60_group	OTU159	0	1	4	0	0	0	3	1	2	0	6	1	0	0	0	0	0	0	11	0	0	0	0	0	0	0	0	0	0	0	0	0	0	2	0	0	31
d__Bacteria	k__norank_d__Bacteria	p__Firmicutes	c__Clostridia	o__Peptostreptococcales-Tissierellales	f__Anaerovoracaceae	g__Family_XIII_UCG-001	s__uncultured_bacterium_g__Family_XIII_UCG-001	OTU160	5	3	0	18	1	20	3	0	2	21	5	4	27	0	10	8	9	15	5	3	2	0	0	4	4	3	0	3	4	1	0	0	0	8	0	0	188
d__Bacteria	k__norank_d__Bacteria	p__Firmicutes	c__Clostridia	o__Lachnospirales	f__Lachnospiraceae	g__unclassified_f__Lachnospiraceae	s__unclassified_f__Lachnospiraceae	OTU161	0	95	3	23	0	16	135	4	1	435	13	497	138	165	72	145	2	1	18	4	168	11	3	67	8	45	6	0	0	4	7	22	41	15	0	6	2170
d__Bacteria	k__norank_d__Bacteria	p__Firmicutes	c__Bacilli	o__Erysipelotrichales	f__unclassified_o__Erysipelotrichales	g__unclassified_o__Erysipelotrichales	s__unclassified_o__Erysipelotrichales	OTU162	0	1	2	0	0	0	0	0	0	0	0	1	0	0	0	0	0	0	0	0	0	0	0	0	0	0	0	0	0	0	0	0	0	0	0	0	4
d__Bacteria	k__norank_d__Bacteria	p__Bacteroidota	c__Bacteroidia	o__Bacteroidales	f__Bacteroidaceae	g__Bacteroides	s__unclassified_g__Bacteroides	OTU163	2	2	5	1	3	4	3	0	0	3	14	13	1	0	1	0	1	0	8	1	2	4	4	2	0	6	0	4	0	8	0	0	0	24	0	0	116
d__Bacteria	k__norank_d__Bacteria	p__Bacteroidota	c__Bacteroidia	o__Bacteroidales	f__Muribaculaceae	g__norank_f__Muribaculaceae	s__uncultured_bacterium_g__norank_f__Muribaculaceae	OTU164	16	0	8	14	8	12	2	13	16	9	2	69	7	2	1	30	0	0	9	1	47	27	7	12	0	0	0	0	0	0	0	0	0	9	0	0	321
d__Bacteria	k__norank_d__Bacteria	p__Firmicutes	c__Clostridia	o__unclassified_c__Clostridia	f__unclassified_c__Clostridia	g__unclassified_c__Clostridia	s__unclassified_c__Clostridia	OTU165	4	0	17	0	11	9	0	0	3	12	4	6	0	5	8	1	7	0	1	16	48	7	24	11	1	43	1	7	0	14	0	0	0	1	0	0	261
d__Bacteria	k__norank_d__Bacteria	p__Bacteroidota	c__Bacteroidia	o__Bacteroidales	f__Rikenellaceae	g__Alistipes	s__uncultured_bacterium_g__Alistipes	OTU166	26	22	45	37	10	21	5	48	177	3	5	3	7	59	5	0	39	20	1	0	10	6	12	4	79	0	6	4	0	0	0	0	0	2	0	0	656
d__Bacteria	k__norank_d__Bacteria	p__Bacteroidota	c__Bacteroidia	o__Bacteroidales	f__Muribaculaceae	g__norank_f__Muribaculaceae	s__uncultured_bacterium_g__norank_f__Muribaculaceae	OTU167	0	0	1	0	0	2	0	4	0	0	0	27	10	2	7	21	11	0	0	0	2	0	0	0	0	0	0	0	0	0	0	0	0	0	0	0	87
d__Bacteria	k__norank_d__Bacteria	p__Bacteroidota	c__Bacteroidia	o__Bacteroidales	f__Muribaculaceae	g__norank_f__Muribaculaceae	s__uncultured_bacterium_g__norank_f__Muribaculaceae	OTU168	33	6	61	6	70	109	19	12	21	42	28	41	58	8	31	14	2	2	7	14	66	78	24	91	0	0	0	0	0	0	0	0	0	62	0	0	905
d__Bacteria	k__norank_d__Bacteria	p__Bacteroidota	c__Bacteroidia	o__Bacteroidales	f__Muribaculaceae	g__norank_f__Muribaculaceae	s__uncultured_bacterium_g__norank_f__Muribaculaceae	OTU169	0	0	0	0	0	0	0	0	0	0	0	1	0	0	0	0	0	0	0	0	0	0	0	0	0	0	0	0	0	2	0	0	0	0	0	0	3
d__Bacteria	k__norank_d__Bacteria	p__Firmicutes	c__Clostridia	o__Lachnospirales	f__Lachnospiraceae	g__unclassified_f__Lachnospiraceae	s__unclassified_f__Lachnospiraceae	OTU170	0	2	4	1	0	0	5	0	0	3	1	6	30	10	16	2	3	3	2	0	3	2	0	0	0	0	0	0	2	0	0	0	0	0	0	0	95
d__Bacteria	k__norank_d__Bacteria	p__Firmicutes	c__Bacilli	o__RF39	f__norank_o__RF39	g__norank_f__norank_o__RF39	s__unclassified_g__norank_f__norank_o__RF39	OTU171	0	0	0	0	1	0	1	0	0	0	0	8	0	0	0	0	0	1	0	0	0	0	0	0	0	3	7	0	0	0	0	0	0	0	0	0	21
d__Bacteria	k__norank_d__Bacteria	p__Bacteroidota	c__Bacteroidia	o__Bacteroidales	f__Muribaculaceae	g__norank_f__Muribaculaceae	s__uncultured_bacterium_g__norank_f__Muribaculaceae	OTU172	30	3	77	8	68	149	18	16	33	47	27	47	67	17	41	18	4	5	5	18	117	120	38	102	0	0	0	0	0	0	0	0	0	111	0	0	1186
d__Bacteria	k__norank_d__Bacteria	p__Bacteroidota	c__Bacteroidia	o__Bacteroidales	f__Bacteroidaceae	g__Bacteroides	s__unclassified_g__Bacteroides	OTU173	2	0	0	0	0	4	0	1	2	1	4	18	1	0	0	0	0	0	2	1	5	1	1	0	0	0	0	0	0	0	0	0	0	0	0	0	43
d__Bacteria	k__norank_d__Bacteria	p__Firmicutes	c__Clostridia	o__Oscillospirales	f__Butyricicoccaceae	g__Butyricicoccus	s__unclassified_g__Butyricicoccus	OTU174	4	8	8	10	11	10	44	5	5	15	12	11	10	0	12	14	3	4	9	23	14	16	3	20	19	3	9	19	0	6	4	0	0	18	2	69	420
d__Bacteria	k__norank_d__Bacteria	p__Firmicutes	c__Clostridia	o__Lachnospirales	f__Lachnospiraceae	g__unclassified_f__Lachnospiraceae	s__unclassified_f__Lachnospiraceae	OTU175	0	0	0	0	0	0	0	0	1	1	0	3	1	0	1	0	0	0	1	0	0	0	0	0	0	0	0	0	1	0	4	0	0	0	3	0	16
d__Bacteria	k__norank_d__Bacteria	p__Firmicutes	c__Clostridia	o__Clostridia_UCG-014	f__norank_o__Clostridia_UCG-014	g__norank_f__norank_o__Clostridia_UCG-014	s__uncultured_bacterium_g__norank_f__norank_o__Clostridia_UCG-014	OTU176	8	1	18	1	4	14	3	5	96	4	14	43	11	28	9	4	49	5	0	3	2	17	13	16	8	15	3	1	1	3	0	0	0	0	0	0	399
d__Bacteria	k__norank_d__Bacteria	p__Firmicutes	c__Clostridia	o__Lachnospirales	f__Lachnospiraceae	g__Blautia	s__unclassified_g__Blautia	OTU177	24	0	0	29	12	5	0	0	0	0	0	22	22	0	0	0	0	1	0	32	0	0	27	0	0	0	0	1	7	0	0	0	0	2	8	9	201
d__Bacteria	k__norank_d__Bacteria	p__Firmicutes	c__Clostridia	o__Oscillospirales	f__Oscillospiraceae	g__norank_f__Oscillospiraceae	s__unclassified_g__norank_f__Oscillospiraceae	OTU178	0	0	0	0	0	0	0	0	0	0	0	0	2	0	0	1	0	0	0	1	2	0	2	0	0	0	0	0	0	0	0	0	0	2	0	0	10
d__Bacteria	k__norank_d__Bacteria	p__Firmicutes	c__Clostridia	o__Lachnospirales	f__Lachnospiraceae	g__Blautia	s__unclassified_g__Blautia	OTU179	1	0	0	0	1	0	1	0	0	0	0	0	2465	26	426	184	26	9	0	0	0	0	0	0	0	0	0	1	0	0	0	0	3	0	0	1	3144
d__Bacteria	k__norank_d__Bacteria	p__Firmicutes	c__Clostridia	o__Lachnospirales	f__Lachnospiraceae	g__Blautia	s__unclassified_g__Blautia	OTU180	0	0	0	0	0	0	1	0	0	0	0	0	816	21	55	138	3	19	0	0	0	0	0	0	0	0	0	0	1	0	0	0	4	0	0	0	1058
d__Bacteria	k__norank_d__Bacteria	p__Firmicutes	c__Clostridia	o__Lachnospirales	f__Lachnospiraceae	g__norank_f__Lachnospiraceae	s__unclassified_g__norank_f__Lachnospiraceae	OTU181	0	0	7	1	0	0	1	0	1	1	16	2	32	0	22	1	3	0	15	0	15	3	0	0	0	8	1	0	2	2	1	12	88	0	0	9	243
d__Bacteria	k__norank_d__Bacteria	p__Firmicutes	c__Clostridia	o__Lachnospirales	f__Lachnospiraceae	g__unclassified_f__Lachnospiraceae	s__unclassified_f__Lachnospiraceae	OTU182	0	0	0	0	0	0	0	0	0	0	0	0	111	3	35	3	10	6	0	0	0	0	0	0	0	0	0	0	0	0	0	0	0	0	0	0	168
d__Bacteria	k__norank_d__Bacteria	p__Firmicutes	c__Clostridia	o__Oscillospirales	f__UCG-010	g__norank_f__UCG-010	s__uncultured_bacterium_g__norank_f__UCG-010	OTU183	0	0	1	0	0	0	0	0	0	0	0	0	1	2	0	1	1	0	0	0	0	0	0	0	0	0	0	0	0	1	0	0	0	0	0	0	7
d__Bacteria	k__norank_d__Bacteria	p__Firmicutes	c__Clostridia	o__Oscillospirales	f__Ruminococcaceae	g__Negativibacillus	s__uncultured_bacterium_g__Negativibacillus	OTU184	2	21	0	12	0	0	0	0	0	0	0	0	70	20	7	40	63	31	0	10	0	0	5	0	0	0	94	6	1	0	0	0	1	19	0	0	402
d__Bacteria	k__norank_d__Bacteria	p__Bacteroidota	c__Bacteroidia	o__Bacteroidales	f__Muribaculaceae	g__norank_f__Muribaculaceae	s__uncultured_bacterium_g__norank_f__Muribaculaceae	OTU185	0	0	18	0	0	0	0	0	0	0	0	0	12	23	46	21	6	1	0	0	0	0	0	0	0	0	0	0	0	0	0	0	0	0	0	0	127
d__Bacteria	k__norank_d__Bacteria	p__Firmicutes	c__Clostridia	o__Lachnospirales	f__Lachnospiraceae	g__norank_f__Lachnospiraceae	s__unclassified_g__norank_f__Lachnospiraceae	OTU186	0	0	0	0	0	0	0	0	0	0	0	0	27	1	3	0	2	3	0	0	0	0	0	0	0	0	0	0	0	0	0	0	0	0	0	0	36
d__Bacteria	k__norank_d__Bacteria	p__Bacteroidota	c__Bacteroidia	o__Bacteroidales	f__Muribaculaceae	g__norank_f__Muribaculaceae	s__uncultured_bacterium_g__norank_f__Muribaculaceae	OTU187	0	0	2	0	1	3	0	0	0	0	0	0	74	9	24	37	2	38	0	0	2	2	13	1	0	0	0	0	0	0	0	0	0	0	0	0	208
d__Bacteria	k__norank_d__Bacteria	p__Firmicutes	c__Clostridia	o__Lachnospirales	f__Lachnospiraceae	g__Lachnospiraceae_NK4A136_group	s__Lachnospiraceae_bacterium_COE1	OTU188	0	0	0	0	0	0	0	0	0	0	0	0	27	0	1	0	0	0	0	0	0	0	0	0	0	0	0	0	0	0	0	0	0	0	0	0	28
d__Bacteria	k__norank_d__Bacteria	p__Firmicutes	c__Clostridia	o__Lachnospirales	f__Lachnospiraceae	g__Roseburia	s__uncultured_bacterium_g__Roseburia	OTU189	0	0	1	1	0	0	3	0	0	0	0	0	196	1	8	0	1	0	2	1	0	0	0	0	0	0	0	0	1	0	0	0	0	1	0	0	216
d__Bacteria	k__norank_d__Bacteria	p__Firmicutes	c__Clostridia	o__Lachnospirales	f__Lachnospiraceae	g__Lachnospiraceae_NK4A136_group	s__unclassified_g__Lachnospiraceae_NK4A136_group	OTU190	0	0	0	0	0	0	0	1	0	0	0	0	20	24	0	0	9	0	0	0	0	0	0	0	0	0	0	0	0	0	0	0	0	0	0	0	54
d__Bacteria	k__norank_d__Bacteria	p__Firmicutes	c__Clostridia	o__Oscillospirales	f__Oscillospiraceae	g__norank_f__Oscillospiraceae	s__uncultured_bacterium_g__norank_f__Oscillospiraceae	OTU191	2	1	20	32	4	0	5	9	41	75	29	56	8	3	13	0	0	4	16	7	9	2	10	5	0	3	12	2	45	1	31	23	101	91	48	20	728
d__Bacteria	k__norank_d__Bacteria	p__Bacteroidota	c__Bacteroidia	o__Bacteroidales	f__Muribaculaceae	g__norank_f__Muribaculaceae	s__uncultured_bacterium_g__norank_f__Muribaculaceae	OTU192	0	0	0	0	0	0	0	24	0	25	0	0	3032	236	1600	3417	953	3553	0	3	0	0	358	0	0	0	0	0	1	1	0	0	7	0	0	0	13210
d__Bacteria	k__norank_d__Bacteria	p__Firmicutes	c__Clostridia	o__Oscillospirales	f__Oscillospiraceae	g__Flavonifractor	s__uncultured_bacterium_g__Flavonifractor	OTU193	9	12	11	9	10	8	5	3	5	37	1	13	113	16	75	245	11	1	60	9	21	4	5	5	19	12	10	10	77	13	369	373	349	65	43	341	2369
d__Bacteria	k__norank_d__Bacteria	p__Firmicutes	c__Clostridia	o__Monoglobales	f__Monoglobaceae	g__Monoglobus	s__uncultured_Clostridiales_bacterium_g__Monoglobus	OTU194	0	0	0	0	0	1	0	0	0	0	0	0	0	4	0	0	0	0	0	0	0	0	0	0	0	0	0	0	0	0	0	0	0	0	0	0	5
d__Bacteria	k__norank_d__Bacteria	p__Firmicutes	c__Clostridia	o__Lachnospirales	f__Lachnospiraceae	g__Roseburia	s__unclassified_g__Roseburia	OTU195	0	0	0	0	0	0	0	0	0	0	0	0	13	98	1	1	1	65	0	0	0	0	0	0	0	0	0	0	0	0	0	0	0	0	0	0	179
d__Bacteria	k__norank_d__Bacteria	p__Bacteroidota	c__Bacteroidia	o__Bacteroidales	f__Muribaculaceae	g__norank_f__Muribaculaceae	s__uncultured_bacterium_g__norank_f__Muribaculaceae	OTU196	0	0	0	0	0	0	0	0	0	4	0	0	216	48	174	174	58	170	1	0	1	14	0	0	0	0	0	0	1	5	0	0	1	0	0	0	867
d__Bacteria	k__norank_d__Bacteria	p__Firmicutes	c__Bacilli	o__RF39	f__norank_o__RF39	g__norank_f__norank_o__RF39	s__unclassified_g__norank_f__norank_o__RF39	OTU197	0	0	0	0	0	0	0	0	0	0	0	0	1	2	0	0	1	0	0	0	0	0	0	0	0	0	0	0	0	0	0	0	0	0	0	0	4
d__Bacteria	k__norank_d__Bacteria	p__Actinobacteriota	c__Coriobacteriia	o__Coriobacteriales	f__Eggerthellaceae	g__unclassified_f__Eggerthellaceae	s__unclassified_f__Eggerthellaceae	OTU198	3	0	0	1	2	1	0	1	0	0	1	0	10	10	0	0	5	2	0	4	0	0	0	1	0	0	0	2	0	0	0	0	0	0	0	1	44
d__Bacteria	k__norank_d__Bacteria	p__Firmicutes	c__Bacilli	o__unclassified_c__Bacilli	f__unclassified_c__Bacilli	g__unclassified_c__Bacilli	s__unclassified_c__Bacilli	OTU199	11	8	2	3	9	2	52	1	2	20	6	0	10	8	7	10	24	4	16	6	0	1	1	2	0	1	10	4	13	1	15	1	6	0	4	4	264
d__Bacteria	k__norank_d__Bacteria	p__Firmicutes	c__Clostridia	o__Clostridiales	f__Clostridiaceae	g__Clostridium_sensu_stricto_1	s__Clostridium_perfringens_g__Clostridium_sensu_stricto_1	OTU200	0	0	0	0	0	0	0	0	0	0	1	4	1	1	0	0	0	0	0	0	0	0	0	0	0	0	0	0	0	0	0	60	0	3	0	0	70
d__Bacteria	k__norank_d__Bacteria	p__Firmicutes	c__Bacilli	o__RF39	f__norank_o__RF39	g__norank_f__norank_o__RF39	s__unclassified_g__norank_f__norank_o__RF39	OTU201	0	0	2	0	0	1	1	0	0	0	0	0	0	3	1	1	0	0	0	0	0	0	0	0	3	0	1	1	0	4	0	0	0	0	0	0	18
d__Bacteria	k__norank_d__Bacteria	p__Firmicutes	c__Bacilli	o__Erysipelotrichales	f__Erysipelotrichaceae	g__norank_f__Erysipelotrichaceae	s__uncultured_bacterium_g__norank_f__Erysipelotrichaceae	OTU202	12	3	7	6	8	12	41	15	11	1	10	9	5	19	4	3	8	3	2	19	4	14	4	10	21	1	19	22	1	19	0	0	0	1	0	0	314
d__Bacteria	k__norank_d__Bacteria	p__Firmicutes	c__Clostridia	o__Lachnospirales	f__Lachnospiraceae	g__Lachnospiraceae_UCG-001	s__unclassified_g__Lachnospiraceae_UCG-001	OTU203	0	0	0	0	0	0	0	0	0	0	0	0	0	10	2	0	0	0	0	0	0	0	0	0	0	0	0	0	0	0	0	0	0	0	0	0	12
d__Bacteria	k__norank_d__Bacteria	p__Bacteroidota	c__Bacteroidia	o__Bacteroidales	f__Muribaculaceae	g__norank_f__Muribaculaceae	s__uncultured_bacterium_g__norank_f__Muribaculaceae	OTU204	11	3	44	1	35	45	14	7	5	20	13	10	20	11	22	3	4	0	2	25	15	30	18	48	19	14	39	25	8	98	0	0	0	2	0	0	611
d__Bacteria	k__norank_d__Bacteria	p__Firmicutes	c__Bacilli	o__Lactobacillales	f__Lactobacillaceae	g__Lactobacillus	s__Lactobacillus_murinus	OTU205	0	0	0	0	0	0	0	0	0	0	0	0	0	2	0	0	0	1	0	0	0	0	0	0	0	0	0	0	0	0	0	0	0	0	0	0	3
d__Bacteria	k__norank_d__Bacteria	p__Firmicutes	c__Clostridia	o__Oscillospirales	f__UCG-010	g__norank_f__UCG-010	s__uncultured_bacterium_g__norank_f__UCG-010	OTU206	0	0	0	0	0	1	0	0	0	0	0	0	0	2	0	0	0	0	1	0	0	1	1	0	0	2	0	0	0	0	0	0	0	1	0	0	9
d__Bacteria	k__norank_d__Bacteria	p__Bacteroidota	c__Bacteroidia	o__Bacteroidales	f__Prevotellaceae	g__Alloprevotella	s__uncultured_bacterium_g__Alloprevotella	OTU207	0	0	0	0	0	0	0	0	0	0	0	0	2	1619	2	1	236	24	0	0	0	0	0	0	0	0	0	0	0	0	0	0	1	0	0	0	1885
d__Bacteria	k__norank_d__Bacteria	p__Firmicutes	c__Clostridia	o__Lachnospirales	f__Lachnospiraceae	g__Lachnospiraceae_NC2004_group	s__uncultured_Clostridiaceae_bacterium_g__Lachnospiraceae_NC2004_group	OTU208	0	0	0	0	0	0	0	0	0	0	0	0	0	29	0	0	0	0	0	0	0	0	0	0	0	0	0	0	0	0	0	0	0	0	0	0	29
d__Bacteria	k__norank_d__Bacteria	p__Actinobacteriota	c__Coriobacteriia	o__Coriobacteriales	f__Eggerthellaceae	g__Enterorhabdus	s__mouse_gut_metagenome_g__Enterorhabdus	OTU209	4	1	2	0	15	3	14	2	0	2	3	6	6	8	4	7	14	5	1	1	0	2	1	8	0	3	8	1	12	0	10	40	15	6	3	8	215
d__Bacteria	k__norank_d__Bacteria	p__Firmicutes	c__Clostridia	o__Peptostreptococcales-Tissierellales	f__Anaerovoracaceae	g__Family_XIII_AD3011_group	s__uncultured_bacterium_g__Family_XIII_AD3011_group	OTU210	12	3	27	1	9	13	4	11	10	29	2	20	30	15	15	13	21	9	11	9	11	5	18	15	0	6	0	0	0	0	0	0	0	8	0	1	328
d__Bacteria	k__norank_d__Bacteria	p__Firmicutes	c__Bacilli	o__Erysipelotrichales	f__Erysipelatoclostridiaceae	g__Candidatus_Stoquefichus	s__unclassified_g__Candidatus_Stoquefichus	OTU211	0	28	0	0	0	0	9	0	0	1	0	0	0	34	0	1	1	0	0	0	0	0	0	0	0	0	0	0	0	0	0	0	0	0	0	0	74
d__Bacteria	k__norank_d__Bacteria	p__Firmicutes	c__Clostridia	o__Lachnospirales	f__Lachnospiraceae	g__unclassified_f__Lachnospiraceae	s__unclassified_f__Lachnospiraceae	OTU212	0	0	0	0	0	0	6	0	6	0	0	1	0	5	0	0	0	0	0	0	0	0	1	0	0	0	0	0	0	0	0	0	0	0	0	0	19
d__Bacteria	k__norank_d__Bacteria	p__Firmicutes	c__Clostridia	o__Christensenellales	f__Christensenellaceae	g__Christensenellaceae_R-7_group	s__uncultured_bacterium_g__Christensenellaceae_R-7_group	OTU213	0	8	0	0	0	0	0	2	0	0	0	0	19	9	6	2	32	9	0	3	12	0	1	0	0	0	0	0	0	0	0	0	0	2	0	0	105
d__Bacteria	k__norank_d__Bacteria	p__Firmicutes	c__Clostridia	o__Peptostreptococcales-Tissierellales	f__Anaerovoracaceae	g__Family_XIII_AD3011_group	s__unclassified_g__Family_XIII_AD3011_group	OTU214	9	5	15	2	17	19	6	13	12	6	14	11	29	42	9	38	13	23	5	24	1	13	8	17	24	2	10	14	0	16	0	0	0	5	0	0	422
d__Bacteria	k__norank_d__Bacteria	p__Firmicutes	c__Clostridia	o__Oscillospirales	f__Ruminococcaceae	g__unclassified_f__Ruminococcaceae	s__unclassified_f__Ruminococcaceae	OTU215	0	0	0	0	0	0	0	0	0	0	0	0	7	1	0	1	3	1	0	0	0	0	0	0	0	0	0	0	0	0	0	0	0	0	0	0	13
d__Bacteria	k__norank_d__Bacteria	p__Firmicutes	c__Bacilli	o__Lactobacillales	f__Lactobacillaceae	g__Lactobacillus	s__Lactobacillus_salivarius	OTU216	0	0	0	0	0	0	0	0	0	0	0	0	0	3	0	0	0	0	0	0	0	0	0	0	0	0	0	0	0	0	0	0	0	0	0	0	3
d__Bacteria	k__norank_d__Bacteria	p__Firmicutes	c__Clostridia	o__Oscillospirales	f__Ruminococcaceae	g__Anaerotruncus	s__uncultured_bacterium_g__Anaerotruncus	OTU217	0	0	0	0	0	0	0	0	0	0	0	0	2	2	2	0	1	0	0	0	0	0	0	0	0	1	0	0	0	0	0	0	0	0	0	0	8
d__Bacteria	k__norank_d__Bacteria	p__Bacteroidota	c__Bacteroidia	o__Bacteroidales	f__Muribaculaceae	g__norank_f__Muribaculaceae	s__uncultured_bacterium_g__norank_f__Muribaculaceae	OTU218	0	0	0	0	0	0	0	0	0	0	0	0	141	103	114	74	115	76	0	0	0	0	0	0	0	0	0	0	0	0	0	0	1	0	0	0	624
d__Bacteria	k__norank_d__Bacteria	p__Firmicutes	c__Clostridia	o__unclassified_c__Clostridia	f__unclassified_c__Clostridia	g__unclassified_c__Clostridia	s__unclassified_c__Clostridia	OTU219	4	3	1	6	36	3	1	5	0	54	3	21	9	18	50	9	10	11	1	9	42	1	12	1	0	44	15	0	0	22	0	0	0	6	0	0	397
d__Bacteria	k__norank_d__Bacteria	p__Actinobacteriota	c__Coriobacteriia	o__Coriobacteriales	f__Eggerthellaceae	g__norank_f__Eggerthellaceae	s__uncultured_Coriobacteriales_bacterium_g__norank	OTU220	0	0	0	0	0	0	0	0	0	0	0	0	4	11	2	5	8	8	0	0	0	0	0	0	0	0	0	0	0	0	0	0	0	0	0	0	38
d__Bacteria	k__norank_d__Bacteria	p__Firmicutes	c__Clostridia	o__Oscillospirales	f__Oscillospiraceae	g__UCG-005	s__unclassified_g__UCG-005	OTU221	0	8	1	5	1	2	0	2	3	7	24	9	5	3	8	4	7	26	2	18	6	6	1	5	5	6	3	36	0	17	0	0	0	1	0	0	221
d__Bacteria	k__norank_d__Bacteria	p__Firmicutes	c__Clostridia	o__Clostridia_UCG-014	f__norank_o__Clostridia_UCG-014	g__norank_f__norank_o__Clostridia_UCG-014	s__uncultured_bacterium_g__norank_f__norank_o__Clostridia_UCG-014	OTU222	33	5	437	66	20	113	5	7	127	56	83	55	40	280	303	227	399	30	5	42	24	3	28	204	41	36	8	30	3	1	0	0	0	1	0	1	2713
d__Bacteria	k__norank_d__Bacteria	p__Firmicutes	c__Clostridia	o__Oscillospirales	f__Butyricicoccaceae	g__Butyricicoccus	s__uncultured_bacterium_g__Butyricicoccus	OTU223	1	1	1	1	9	2	3	0	0	4	0	3	0	1	22	0	1	0	0	4	0	2	6	6	1	0	0	0	1	0	0	0	0	20	0	0	89
d__Bacteria	k__norank_d__Bacteria	p__Firmicutes	c__Clostridia	o__Oscillospirales	f__Ruminococcaceae	g__Anaerotruncus	s__uncultured_bacterium_g__Anaerotruncus	OTU224	0	0	0	0	0	0	0	0	0	0	0	0	1	0	14	2	0	3	0	0	0	0	0	0	0	0	0	0	0	0	0	0	0	0	0	0	20
d__Bacteria	k__norank_d__Bacteria	p__Firmicutes	c__Clostridia	o__Lachnospirales	f__Lachnospiraceae	g__Lachnospiraceae_NK4A136_group	s__Lachnospiraceae_bacterium_COE1	OTU225	0	0	0	0	0	0	0	0	0	0	0	0	63	0	5	0	4	2	0	0	0	0	0	0	0	0	0	0	0	0	0	0	0	0	0	0	74
d__Bacteria	k__norank_d__Bacteria	p__Firmicutes	c__Clostridia	o__Oscillospirales	f__Oscillospiraceae	g__unclassified_f__Oscillospiraceae	s__unclassified_f__Oscillospiraceae	OTU226	4	3	8	7	9	13	8	13	6	0	5	9	11	5	8	1	10	7	8	17	16	5	3	10	8	3	5	5	0	11	0	0	0	3	0	0	221
d__Bacteria	k__norank_d__Bacteria	p__Firmicutes	c__Clostridia	o__Lachnospirales	f__Lachnospiraceae	g__Roseburia	s__uncultured_bacterium_g__Roseburia	OTU227	0	0	0	0	0	0	0	0	0	0	0	0	105	55	560	5	22	5	0	0	0	0	0	0	0	0	0	0	0	0	0	0	0	0	0	0	752
d__Bacteria	k__norank_d__Bacteria	p__Bacteroidota	c__Bacteroidia	o__Bacteroidales	f__Muribaculaceae	g__norank_f__Muribaculaceae	s__uncultured_bacterium_g__norank_f__Muribaculaceae	OTU228	20	7	4	16	17	31	1	4	8	19	8	43	13	9	6	43	2	1	15	26	78	43	14	51	9	1	0	18	0	11	0	0	0	4	0	1	523
d__Bacteria	k__norank_d__Bacteria	p__Firmicutes	c__Clostridia	o__Lachnospirales	f__Lachnospiraceae	g__Eubacterium_oxidoreducens_group	s__uncultured_bacterium_g__Eubacterium_oxidoreducens_group	OTU229	0	0	0	1	0	0	0	0	0	0	0	0	2	0	7	0	0	0	0	3	0	0	0	0	0	0	0	3	0	0	0	0	0	1	0	0	17
d__Bacteria	k__norank_d__Bacteria	p__Bacteroidota	c__Bacteroidia	o__Bacteroidales	f__Muribaculaceae	g__norank_f__Muribaculaceae	s__uncultured_bacterium_g__norank_f__Muribaculaceae	OTU230	0	0	0	0	0	0	0	0	0	0	0	0	120	4	56	48	12	7	0	1	0	0	8	0	0	0	1	0	0	0	0	0	0	0	0	0	257
d__Bacteria	k__norank_d__Bacteria	p__Firmicutes	c__Clostridia	o__Peptostreptococcales-Tissierellales	f__Peptostreptococcaceae	g__Romboutsia	s__Romboutsia_ilealis	OTU231	2136	1100	1185	306	907	1264	2778	665	141	1305	431	508	1207	2686	1688	1476	2116	1655	726	607	363	414	54	804	207	183	79	196	1979	444	4021	2595	4812	1535	2665	2172	47410
d__Bacteria	k__norank_d__Bacteria	p__Firmicutes	c__Clostridia	o__unclassified_c__Clostridia	f__unclassified_c__Clostridia	g__unclassified_c__Clostridia	s__unclassified_c__Clostridia	OTU232	0	0	1	0	0	0	0	4	2	2	1	2	6	5	1	3	3	2	4	1	3	2	1	1	0	0	0	0	0	0	1	0	0	0	1	0	46
d__Bacteria	k__norank_d__Bacteria	p__Firmicutes	c__Clostridia	o__Oscillospirales	f__Ethanoligenenaceae	g__Acetanaerobacterium	s__uncultured_rumen_bacterium_g__Acetanaerobacterium	OTU233	0	1	1	3	7	6	2	0	0	8	3	4	12	10	7	6	2	7	4	6	3	4	3	7	5	2	0	3	0	0	0	0	5	5	0	0	126
d__Bacteria	k__norank_d__Bacteria	p__Firmicutes	c__Clostridia	o__Lachnospirales	f__Lachnospiraceae	g__unclassified_f__Lachnospiraceae	s__unclassified_f__Lachnospiraceae	OTU234	0	0	0	0	0	0	0	0	0	0	6	2	2	0	2	0	1	1	0	0	0	0	0	0	0	0	0	0	0	2	0	0	0	0	0	4	20
d__Bacteria	k__norank_d__Bacteria	p__Firmicutes	c__Clostridia	o__Lachnospirales	f__Lachnospiraceae	g__unclassified_f__Lachnospiraceae	s__unclassified_f__Lachnospiraceae	OTU235	0	0	0	0	0	0	0	0	2	0	0	0	25	0	20	0	0	0	0	0	0	0	3	0	0	0	0	0	0	0	0	0	0	0	0	0	50
d__Bacteria	k__norank_d__Bacteria	p__Firmicutes	c__Clostridia	o__Peptostreptococcales-Tissierellales	f__Anaerovoracaceae	g__Anaerovorax	s__uncultured_bacterium_g__Anaerovorax	OTU236	14	11	15	15	25	16	51	38	0	1	23	64	67	21	33	27	28	13	0	3	4	16	13	8	36	2	14	5	20	44	0	0	0	45	0	0	672
d__Bacteria	k__norank_d__Bacteria	p__Firmicutes	c__Clostridia	o__Oscillospirales	f__Oscillospiraceae	g__UCG-003	s__uncultured_bacterium_g__UCG-003	OTU237	1	2	0	1	2	1	0	0	0	2	0	2	0	4	14	0	1	0	2	2	1	4	16	4	0	0	0	0	2	0	0	0	0	43	0	0	104
d__Bacteria	k__norank_d__Bacteria	p__Firmicutes	c__Clostridia	o__Lachnospirales	f__Lachnospiraceae	g__norank_f__Lachnospiraceae	s__unclassified_g__norank_f__Lachnospiraceae	OTU238	0	0	0	0	0	0	0	0	0	0	0	0	0	0	2	1	0	0	0	0	0	0	0	0	0	0	0	0	0	0	0	0	0	0	0	0	3
d__Bacteria	k__norank_d__Bacteria	p__Bacteroidota	c__Bacteroidia	o__Bacteroidales	f__Muribaculaceae	g__norank_f__Muribaculaceae	s__uncultured_bacterium_g__norank_f__Muribaculaceae	OTU239	0	0	31	0	0	9	0	10	0	0	0	18	54	17	127	13	22	1	0	0	10	4	2	0	0	0	0	0	0	0	0	0	0	0	0	0	318
d__Bacteria	k__norank_d__Bacteria	p__Firmicutes	c__Clostridia	o__Lachnospirales	f__Lachnospiraceae	g__Lachnospiraceae_NK4A136_group	s__unclassified_g__Lachnospiraceae_NK4A136_group	OTU240	0	0	0	0	0	0	0	0	0	0	0	0	0	0	3	0	0	0	0	0	0	0	0	0	0	0	0	0	0	0	0	0	0	0	0	0	3
d__Bacteria	k__norank_d__Bacteria	p__Firmicutes	c__Clostridia	o__Oscillospirales	f__Ruminococcaceae	g__Harryflintia	s__uncultured_bacterium_g__Harryflintia	OTU241	0	0	0	0	0	0	0	0	0	0	0	0	3	0	2	0	0	0	0	0	0	0	0	0	0	0	0	0	0	0	0	0	0	0	0	0	5
d__Bacteria	k__norank_d__Bacteria	p__Firmicutes	c__Clostridia	o__Lachnospirales	f__Lachnospiraceae	g__unclassified_f__Lachnospiraceae	s__unclassified_f__Lachnospiraceae	OTU242	0	0	0	0	0	0	0	0	1	0	0	3	91	5	67	0	7	1	0	0	0	0	0	0	0	0	0	0	0	0	0	0	2	0	0	0	177
d__Bacteria	k__norank_d__Bacteria	p__Proteobacteria	c__Gammaproteobacteria	o__Pseudomonadales	f__Pseudomonadaceae	g__Pseudomonas	s__Pseudomonas_yamanorum	OTU243	0	0	0	0	0	0	2	0	0	2	0	1	0	0	1	0	1	0	0	0	0	0	0	0	0	1	2	0	1	1	0	0	0	1	0	0	13
d__Bacteria	k__norank_d__Bacteria	p__Firmicutes	c__Clostridia	o__Clostridiales	f__Clostridiaceae	g__unclassified_f__Clostridiaceae	s__unclassified_f__Clostridiaceae	OTU244	0	2	0	0	6	0	12	0	0	0	0	0	3	0	3	0	5	1	0	2	0	0	0	0	0	0	0	4	0	0	0	0	0	0	0	0	38
d__Bacteria	k__norank_d__Bacteria	p__Firmicutes	c__Clostridia	o__Oscillospirales	f__Ruminococcaceae	g__norank_f__Ruminococcaceae	s__unclassified_g__norank_f__Ruminococcaceae	OTU245	0	1	21	3	0	11	0	0	2	2	7	0	21	2	21	1	19	5	0	1	14	6	8	0	0	3	0	0	2	32	0	0	0	1	0	0	183
d__Bacteria	k__norank_d__Bacteria	p__Actinobacteriota	c__Coriobacteriia	o__Coriobacteriales	f__Eggerthellaceae	g__Enterorhabdus	s__uncultured_bacterium_g__Enterorhabdus	OTU246	0	0	0	0	0	0	0	0	0	0	0	0	6	0	14	0	6	0	0	0	0	0	0	0	0	0	1	0	0	0	0	0	0	0	0	0	27
d__Bacteria	k__norank_d__Bacteria	p__Firmicutes	c__Clostridia	o__Lachnospirales	f__Lachnospiraceae	g__norank_f__Lachnospiraceae	s__uncultured_bacterium_g__norank_f__Lachnospiraceae	OTU247	17	7	21	243	136	1	34	37	252	227	2	222	94	79	671	52	57	6	40	374	106	7	166	84	49	1	19	7	54	3	222	364	290	783	45	133	4905
d__Bacteria	k__norank_d__Bacteria	p__Firmicutes	c__Clostridia	o__Oscillospirales	f__Ruminococcaceae	g__Candidatus_Soleaferrea	s__uncultured_bacterium_g__Candidatus_Soleaferrea	OTU248	0	0	0	0	0	0	3	0	0	0	0	1	1	0	1	1	1	0	0	0	0	0	0	0	0	0	0	0	0	0	0	0	0	0	0	0	8
d__Bacteria	k__norank_d__Bacteria	p__Bacteroidota	c__Bacteroidia	o__Bacteroidales	f__Muribaculaceae	g__norank_f__Muribaculaceae	s__unclassified_g__norank_f__Muribaculaceae	OTU249	1	0	1	0	0	1	0	2	0	2	3	1	186	7	121	91	22	13	0	2	11	7	27	3	0	0	1	1	0	0	0	0	0	0	0	0	503
d__Bacteria	k__norank_d__Bacteria	p__Firmicutes	c__Clostridia	o__Oscillospirales	f__Oscillospiraceae	g__norank_f__Oscillospiraceae	s__uncultured_bacterium_g__norank_f__Oscillospiraceae	OTU250	66	71	119	161	214	166	16	141	103	368	107	124	235	4	158	16	30	29	263	66	128	163	132	71	34	24	21	7	178	40	31	5	72	428	109	42	3942
d__Bacteria	k__norank_d__Bacteria	p__Firmicutes	c__Clostridia	o__Oscillospirales	f__Butyricicoccaceae	g__UCG-009	s__uncultured_bacterium_g__UCG-009	OTU251	0	0	1	0	0	0	0	0	0	0	0	5	3	4	1	7	4	0	0	0	4	0	0	0	0	0	0	0	0	0	0	0	0	7	0	0	36
d__Bacteria	k__norank_d__Bacteria	p__Firmicutes	c__Clostridia	o__Oscillospirales	f__Ruminococcaceae	g__Anaerotruncus	s__uncultured_bacterium_g__Anaerotruncus	OTU252	0	0	0	0	0	0	0	0	0	0	0	0	2	0	7	0	0	1	0	0	0	0	0	0	0	0	3	0	1	1	0	0	0	0	0	0	15
d__Bacteria	k__norank_d__Bacteria	p__Firmicutes	c__Bacilli	o__Erysipelotrichales	f__Erysipelotrichaceae	g__norank_f__Erysipelotrichaceae	s__unclassified_g__norank_f__Erysipelotrichaceae	OTU253	0	0	0	0	0	0	0	0	0	0	0	0	41	0	201	17	2	109	0	0	0	0	0	0	0	0	1	0	0	0	0	0	2	0	0	0	373
d__Bacteria	k__norank_d__Bacteria	p__Firmicutes	c__Clostridia	o__Eubacteriales	f__Anaerofustaceae	g__Anaerofustis	s__Anaerofustis_stercorihominis_DSM_17244	OTU254	8	21	4	2	20	5	24	0	0	19	4	1	5	9	4	20	2	9	3	1	7	5	1	12	1	9	3	3	0	6	0	0	0	5	1	0	214
d__Bacteria	k__norank_d__Bacteria	p__Firmicutes	c__Clostridia	o__Oscillospirales	f__Ruminococcaceae	g__norank_f__Ruminococcaceae	s__unclassified_g__norank_f__Ruminococcaceae	OTU255	14	5	10	23	30	29	13	11	30	31	12	61	25	0	28	32	54	0	6	1	6	43	6	10	8	1	47	0	0	1	0	0	0	24	0	44	605
d__Bacteria	k__norank_d__Bacteria	p__Firmicutes	c__Clostridia	o__Peptococcales	f__Peptococcaceae	g__norank_f__Peptococcaceae	s__unclassified_g__norank_f__Peptococcaceae	OTU256	6	32	16	17	21	34	27	26	13	41	93	149	11	22	41	61	11	20	113	63	44	23	56	18	12	15	147	13	187	49	9	0	0	212	9	3	1614
d__Bacteria	k__norank_d__Bacteria	p__Firmicutes	c__Clostridia	o__Lachnospirales	f__Lachnospiraceae	g__Blautia	s__unclassified_g__Blautia	OTU257	1	0	0	1	0	1	1	0	0	0	0	12	13	0	4	1	0	3	2	1	1	2	0	0	0	0	0	0	5	1	113	21	29	1	24	3	240
d__Bacteria	k__norank_d__Bacteria	p__Firmicutes	c__Clostridia	o__Lachnospirales	f__Lachnospiraceae	g__Blautia	s__unclassified_g__Blautia	OTU258	5	109	2	0	14	1	6	4	1	3	8	4	1982	119	492	711	12	54	1	13	4	1	2	1	0	0	149	3	4	3	4	1	6	5	0	10	3734
d__Bacteria	k__norank_d__Bacteria	p__Firmicutes	c__Clostridia	o__Oscillospirales	f__Ruminococcaceae	g__unclassified_f__Ruminococcaceae	s__unclassified_f__Ruminococcaceae	OTU259	0	0	0	0	0	0	0	0	0	1	0	0	13	0	2	1	0	0	1	2	0	1	13	0	0	0	0	0	0	0	0	0	0	5	1	0	40
d__Bacteria	k__norank_d__Bacteria	p__Actinobacteriota	c__Coriobacteriia	o__Coriobacteriales	f__Eggerthellaceae	g__Enterorhabdus	s__uncultured_bacterium_g__Enterorhabdus	OTU260	0	0	0	0	0	1	6	2	0	2	0	6	12	16	5	14	9	3	7	0	4	4	0	2	0	0	0	1	0	0	0	1	0	0	0	0	95
d__Bacteria	k__norank_d__Bacteria	p__Firmicutes	c__Clostridia	o__Lachnospirales	f__Lachnospiraceae	g__norank_f__Lachnospiraceae	s__unclassified_g__norank_f__Lachnospiraceae	OTU261	0	0	0	0	0	0	0	0	0	1	0	0	3	2	3	0	0	3	0	0	0	0	0	0	0	0	0	0	0	0	0	0	0	0	0	0	12
d__Bacteria	k__norank_d__Bacteria	p__Firmicutes	c__Clostridia	o__Lachnospirales	f__Lachnospiraceae	g__norank_f__Lachnospiraceae	s__unclassified_g__norank_f__Lachnospiraceae	OTU262	0	0	0	0	0	0	0	0	0	0	0	1	38	96	29	10	111	146	0	0	0	0	0	0	0	0	0	0	0	0	0	0	0	0	0	0	431
d__Bacteria	k__norank_d__Bacteria	p__Firmicutes	c__Bacilli	o__Erysipelotrichales	f__Erysipelatoclostridiaceae	g__Erysipelotrichaceae_UCG-003	s__uncultured_bacterium_g__Erysipelotrichaceae_UCG-003	OTU263	0	0	0	0	0	0	0	0	0	0	0	0	0	5	61	0	0	0	0	0	0	0	0	0	0	0	0	0	0	2	0	0	0	0	0	0	68
d__Bacteria	k__norank_d__Bacteria	p__Firmicutes	c__Clostridia	o__Lachnospirales	f__Lachnospiraceae	g__Dorea	s__unclassified_g__Dorea	OTU264	1	0	5	5	0	3	0	0	7	0	1	2	34	15	7	10	8	9	3	7	3	4	1	11	2	0	0	0	0	1	0	0	0	11	0	0	150
d__Bacteria	k__norank_d__Bacteria	p__Firmicutes	c__Clostridia	o__Oscillospirales	f__Ruminococcaceae	g__unclassified_f__Ruminococcaceae	s__unclassified_f__Ruminococcaceae	OTU265	0	0	0	0	0	0	0	0	0	0	0	0	1	4	2	0	0	0	0	0	0	0	0	0	0	0	0	0	0	0	0	0	0	0	0	0	7
d__Bacteria	k__norank_d__Bacteria	p__Firmicutes	c__Clostridia	o__norank_c__Clostridia	f__Hungateiclostridiaceae	g__Ruminiclostridium	s__uncultured_bacterium_g__Ruminiclostridium	OTU266	0	2	1	0	0	0	0	1	0	0	1	2	0	0	1	2	0	0	1	0	0	0	0	0	0	3	0	0	0	0	0	0	0	0	0	0	14
d__Bacteria	k__norank_d__Bacteria	p__Firmicutes	c__Clostridia	o__Lachnospirales	f__Lachnospiraceae	g__Lachnospiraceae_ND3007_group	s__metagenome_g__Lachnospiraceae_ND3007_group	OTU267	0	0	0	0	0	0	0	0	0	0	0	0	0	0	0	4	5	0	0	0	0	0	0	0	0	0	0	0	0	0	0	0	0	0	0	0	9
d__Bacteria	k__norank_d__Bacteria	p__Firmicutes	c__Bacilli	o__RF39	f__norank_o__RF39	g__norank_f__norank_o__RF39	s__uncultured_bacterium_g__norank_f__norank_o__RF39	OTU268	7	1	14	24	7	4	6	0	8	6	16	59	2	9	1	30	0	5	5	10	0	18	11	26	9	3	8	2	0	2	0	0	0	3	0	0	296
d__Bacteria	k__norank_d__Bacteria	p__Firmicutes	c__Clostridia	o__Clostridia_UCG-014	f__norank_o__Clostridia_UCG-014	g__norank_f__norank_o__Clostridia_UCG-014	s__unclassified_g__norank_f__norank_o__Clostridia_UCG-014	OTU269	0	0	0	0	0	0	0	0	0	0	0	0	18	0	36	131	3	11	0	0	0	0	0	1	0	0	0	0	0	0	0	0	0	0	0	0	200
d__Bacteria	k__norank_d__Bacteria	p__Firmicutes	c__Bacilli	o__Bacillales	f__Bacillaceae	g__Pseudogracilibacillus	s__unclassified_g__Pseudogracilibacillus	OTU270	0	0	0	0	0	0	0	0	0	0	0	0	0	1	0	3	0	0	0	0	0	0	0	0	0	0	0	0	0	0	0	0	0	0	0	0	4
d__Bacteria	k__norank_d__Bacteria	p__Firmicutes	c__Clostridia	o__Oscillospirales	f__UCG-010	g__norank_f__UCG-010	s__unclassified_g__norank_f__UCG-010	OTU271	3	0	6	5	8	10	1	0	0	1	0	0	2	4	0	4	2	0	3	6	5	3	0	2	0	0	0	4	0	6	0	0	0	7	0	0	82
d__Bacteria	k__norank_d__Bacteria	p__Firmicutes	c__Clostridia	o__Peptostreptococcales-Tissierellales	f__Anaerovoracaceae	g__Eubacterium_brachy_group	s__uncultured_bacterium_g__Eubacterium_brachy_group	OTU272	8	1	1	0	2	0	7	1	1	3	4	0	19	7	5	2	0	3	0	0	5	0	5	0	0	3	0	0	6	0	0	0	0	0	0	0	83
d__Bacteria	k__norank_d__Bacteria	p__Bacteroidota	c__Bacteroidia	o__Bacteroidales	f__Muribaculaceae	g__norank_f__Muribaculaceae	s__uncultured_bacterium_g__norank_f__Muribaculaceae	OTU273	17	2	4	27	5	10	0	7	5	2	0	19	1	1	0	11	1	2	1	15	64	14	1	14	2	0	0	5	0	2	0	0	1	0	0	0	233
d__Bacteria	k__norank_d__Bacteria	p__Firmicutes	c__Clostridia	o__Monoglobales	f__Monoglobaceae	g__Monoglobus	s__uncultured_organism_g__Monoglobus	OTU274	0	1	0	0	0	0	1	1	0	0	0	0	79	37	0	801	10	705	0	0	1	0	0	0	0	1	0	0	0	0	0	0	0	0	0	0	1637
d__Bacteria	k__norank_d__Bacteria	p__Firmicutes	c__Clostridia	o__Lachnospirales	f__Lachnospiraceae	g__unclassified_f__Lachnospiraceae	s__unclassified_f__Lachnospiraceae	OTU275	0	0	0	0	0	0	0	0	0	0	0	0	44	2	3	23	40	0	0	0	0	0	0	0	0	0	0	0	0	0	0	0	0	0	0	0	112
d__Bacteria	k__norank_d__Bacteria	p__Firmicutes	c__Clostridia	o__Oscillospirales	f__Ruminococcaceae	g__Negativibacillus	s__unclassified_g__Negativibacillus	OTU276	0	0	1	0	0	0	0	0	0	0	0	2	1	0	0	1	1	2	0	0	0	0	0	0	0	0	0	0	0	0	0	0	0	0	0	0	8
d__Bacteria	k__norank_d__Bacteria	p__Firmicutes	c__Clostridia	o__Clostridiales	f__Clostridiaceae	g__Clostridium_sensu_stricto_1	s__uncultured_bacterium_g__Clostridium_sensu_stricto_1	OTU277	1083	183	474	23	297	638	2414	405	67	1434	85	133	415	1485	361	855	1108	820	637	105	172	340	23	375	18	39	7	3	69	128	54	15	67	415	520	352	15619
d__Bacteria	k__norank_d__Bacteria	p__Actinobacteriota	c__Actinobacteria	o__Corynebacteriales	f__Nocardiaceae	g__Rhodococcus	s__Rhodococcus_erythropolis	OTU278	4	2	2	0	2	4	5	1	1	2	1	1	3	2	3	3	1	3	2	2	1	3	2	1	0	2	1	0	4	5	3	3	6	5	3	1	84
d__Bacteria	k__norank_d__Bacteria	p__Firmicutes	c__Bacilli	o__RF39	f__norank_o__RF39	g__norank_f__norank_o__RF39	s__uncultured_bacterium_g__norank_f__norank_o__RF39	OTU279	4	0	23	4	6	0	14	5	5	4	0	2	0	1	1	1	1	0	0	4	0	0	0	0	0	0	3	1	0	0	0	0	0	0	0	0	79
d__Bacteria	k__norank_d__Bacteria	p__Firmicutes	c__Clostridia	o__Peptostreptococcales-Tissierellales	f__Anaerovoracaceae	g__Eubacterium_nodatum_group	s__uncultured_bacterium_g__Eubacterium_nodatum_group	OTU280	35	5	26	7	54	24	43	2	7	5	19	44	28	52	13	50	23	46	16	11	24	16	11	17	49	26	24	1	0	43	0	0	0	27	0	0	748
d__Bacteria	k__norank_d__Bacteria	p__Firmicutes	c__Clostridia	o__Lachnospirales	f__Lachnospiraceae	g__Roseburia	s__uncultured_bacterium_g__Roseburia	OTU281	0	0	0	0	0	0	0	0	0	0	0	0	0	0	0	14	0	0	0	0	0	0	0	0	0	0	0	0	0	0	0	0	0	0	0	0	14
d__Bacteria	k__norank_d__Bacteria	p__Firmicutes	c__Clostridia	o__Peptostreptococcales-Tissierellales	f__Anaerovoracaceae	g__Family_XIII_AD3011_group	s__unclassified_g__Family_XIII_AD3011_group	OTU282	0	0	0	0	0	0	0	0	0	0	0	0	5	9	1	2	1	2	0	0	0	0	0	0	0	0	0	0	0	0	0	0	0	0	0	0	20
d__Bacteria	k__norank_d__Bacteria	p__Firmicutes	c__Bacilli	o__Bacillales	f__Planococcaceae	g__Sporosarcina	s__uncultured_bacterium_g__Sporosarcina	OTU283	0	0	0	0	0	0	0	0	0	0	0	0	0	1	0	5	0	1	0	0	0	0	0	0	0	0	0	0	0	0	0	0	0	0	0	0	7
d__Bacteria	k__norank_d__Bacteria	p__Firmicutes	c__Clostridia	o__Lachnospirales	f__Lachnospiraceae	g__unclassified_f__Lachnospiraceae	s__unclassified_f__Lachnospiraceae	OTU284	0	0	0	0	0	0	0	0	0	0	0	0	9	13	8	14	2	11	0	0	0	0	0	0	0	0	0	0	0	0	0	0	0	0	0	0	57
d__Bacteria	k__norank_d__Bacteria	p__Firmicutes	c__Clostridia	o__Lachnospirales	f__Lachnospiraceae	g__A2	s__uncultured_bacterium_g__A2	OTU285	0	0	0	0	0	0	0	0	0	0	0	0	9	1	3	1	0	14	0	0	0	0	0	0	0	0	0	0	0	0	0	0	0	0	0	0	28
d__Bacteria	k__norank_d__Bacteria	p__Firmicutes	c__Clostridia	o__Oscillospirales	f__Ruminococcaceae	g__Anaerofilum	s__uncultured_bacterium_g__Anaerofilum	OTU286	0	0	0	0	0	0	0	0	0	0	0	0	0	3	0	1	2	0	0	0	0	1	2	0	0	0	0	0	0	0	0	0	0	2	0	0	11
d__Bacteria	k__norank_d__Bacteria	p__Proteobacteria	c__Gammaproteobacteria	o__Burkholderiales	f__Sutterellaceae	g__Parasutterella	s__uncultured_bacterium_g__Parasutterella	OTU287	0	0	2	1	2	2	2	3	0	0	0	1	4	2	2	3	0	2	2	1	2	4	1	5	0	3	0	4	0	11	0	0	0	4	2	2	67
d__Bacteria	k__norank_d__Bacteria	p__Firmicutes	c__Bacilli	o__RF39	f__norank_o__RF39	g__norank_f__norank_o__RF39	s__unclassified_g__norank_f__norank_o__RF39	OTU288	0	0	0	0	0	0	0	0	0	0	0	0	0	4	4	1	0	0	0	0	0	0	0	0	0	0	0	0	0	0	0	0	0	0	0	0	9
d__Bacteria	k__norank_d__Bacteria	p__Firmicutes	c__Clostridia	o__Lachnospirales	f__Lachnospiraceae	g__Eubacterium_xylanophilum_group	s__uncultured_bacterium_g__Eubacterium_xylanophilum_group	OTU289	0	0	0	0	0	0	0	0	0	0	0	0	4	0	0	11	0	3	0	0	0	0	0	0	0	0	0	0	0	0	0	0	0	0	0	0	18
d__Bacteria	k__norank_d__Bacteria	p__Firmicutes	c__Clostridia	o__unclassified_c__Clostridia	f__unclassified_c__Clostridia	g__unclassified_c__Clostridia	s__unclassified_c__Clostridia	OTU290	0	0	0	0	0	1	0	0	0	1	0	0	1	2	2	6	7	0	0	0	0	0	0	0	0	0	0	0	0	0	0	0	0	0	0	0	20
d__Bacteria	k__norank_d__Bacteria	p__Firmicutes	c__Bacilli	o__Erysipelotrichales	f__Erysipelotrichaceae	g__Turicibacter	s__unclassified_g__Turicibacter	OTU291	22	8	45	3	15	32	41	3	1	39	11	3	19	32	51	13	23	30	14	22	15	7	1	11	7	32	11	15	12	21	5	3	2	8	9	7	593
d__Bacteria	k__norank_d__Bacteria	p__Firmicutes	c__Bacilli	o__Staphylococcales	f__Staphylococcaceae	g__Staphylococcus	s__Staphylococcus_nepalensis	OTU292	3	2	2	2	2	0	2	0	0	0	0	1	3	105	2	28	6	25	13	1	0	0	0	1	0	0	1	0	1	3	3	2	0	3	0	4	215
d__Bacteria	k__norank_d__Bacteria	p__Firmicutes	c__Clostridia	o__Oscillospirales	f__Ruminococcaceae	g__norank_f__Ruminococcaceae	s__unclassified_g__norank_f__Ruminococcaceae	OTU293	0	1	3	1	0	0	1	0	0	0	1	0	3	2	2	1	1	1	0	1	7	0	0	1	0	0	2	2	0	0	0	0	0	2	0	0	32
d__Bacteria	k__norank_d__Bacteria	p__Firmicutes	c__Clostridia	o__Christensenellales	f__Christensenellaceae	g__Christensenellaceae_R-7_group	s__uncultured_rumen_bacterium_g__Christensenellaceae_R-7_group	OTU294	0	0	0	0	0	0	0	0	0	0	0	0	5	11	9	6	17	7	0	0	0	0	0	0	0	0	0	0	0	0	0	0	0	0	0	0	55
d__Bacteria	k__norank_d__Bacteria	p__Firmicutes	c__Clostridia	o__Oscillospirales	f__Oscillospiraceae	g__Oscillibacter	s__unclassified_g__Oscillibacter	OTU295	1	1	0	0	5	6	1	0	2	8	2	3	23	3	20	17	1	3	14	2	5	7	5	1	2	1	3	0	0	2	0	0	1	23	0	0	162
d__Bacteria	k__norank_d__Bacteria	p__Firmicutes	c__Bacilli	o__Lactobacillales	f__Lactobacillaceae	g__Lactobacillus	s__unclassified_g__Lactobacillus	OTU296	10	5	0	2	2	2	2	1	14	3	1	3	1	0	1	1	0	0	3	0	0	0	2	0	0	0	1	0	2	1	1	2	1	1	4	2	68
d__Bacteria	k__norank_d__Bacteria	p__Firmicutes	c__Bacilli	o__unclassified_c__Bacilli	f__unclassified_c__Bacilli	g__unclassified_c__Bacilli	s__unclassified_c__Bacilli	OTU297	3	3	0	0	0	1	2	0	1	0	0	0	1	43	13	26	6	78	1	2	0	2	0	0	11	1	5	0	22	21	0	14	11	1	1	6	275
d__Bacteria	k__norank_d__Bacteria	p__Firmicutes	c__Clostridia	o__Lachnospirales	f__Lachnospiraceae	g__unclassified_f__Lachnospiraceae	s__unclassified_f__Lachnospiraceae	OTU298	0	0	0	0	1	0	1	0	0	1	0	0	1	5	0	3	0	0	0	2	0	0	0	0	0	0	0	0	0	0	0	0	9	2	1	5	31
d__Bacteria	k__norank_d__Bacteria	p__Firmicutes	c__Clostridia	o__Oscillospirales	f__Ruminococcaceae	g__Ruminococcus	s__uncultured_Ruminococcus_sp._g__Ruminococcus	OTU299	708	6	0	406	82	2383	0	0	0	0	0	0	0	3000	575	1672	822	4073	717	0	1031	1240	74	2265	0	0	0	0	0	0	0	0	2	0	0	3	19059
d__Bacteria	k__norank_d__Bacteria	p__Firmicutes	c__Clostridia	o__Lachnospirales	f__Defluviitaleaceae	g__Defluviitaleaceae_UCG-011	s__uncultured_organism_g__Defluviitaleaceae_UCG-011	OTU300	22	12	24	49	65	140	41	31	14	58	15	30	97	112	59	136	129	0	36	11	160	14	30	49	0	0	0	5	0	0	0	0	0	54	0	0	1393
d__Bacteria	k__norank_d__Bacteria	p__Proteobacteria	c__Gammaproteobacteria	o__Burkholderiales	f__Burkholderiaceae	g__Burkholderia-Caballeronia-Paraburkholderia	s__unclassified_g__Burkholderia-Caballeronia-Paraburkholderia	OTU301	2	4	1	1	0	1	4	2	1	1	1	1	0	1	1	0	7	1	1	1	0	0	0	2	0	0	0	0	2	3	0	3	3	0	2	2	48
d__Bacteria	k__norank_d__Bacteria	p__Bacteroidota	c__Bacteroidia	o__Bacteroidales	f__Muribaculaceae	g__norank_f__Muribaculaceae	s__uncultured_bacterium_g__norank_f__Muribaculaceae	OTU302	2	4	710	0	0	65	1	337	0	1	3	643	1118	528	2441	605	1764	511	0	0	101	51	36	0	0	0	0	0	0	0	0	0	3	0	0	0	8924
d__Bacteria	k__norank_d__Bacteria	p__Firmicutes	c__Clostridia	o__Lachnospirales	f__Lachnospiraceae	g__Tuzzerella	s__uncultured_bacterium_g__Tuzzerella	OTU303	0	0	0	0	2	1	0	0	0	0	0	3	44	0	22	1	3	6	2	0	0	1	1	0	0	0	0	0	1	1	1	30	2	26	8	16	171
d__Bacteria	k__norank_d__Bacteria	p__Firmicutes	c__Clostridia	o__Monoglobales	f__Monoglobaceae	g__Monoglobus	s__unclassified_g__Monoglobus	OTU304	0	0	0	0	0	1	0	0	0	0	0	0	1	1	0	0	6	0	0	0	0	0	0	0	0	0	0	0	0	0	0	0	0	0	0	0	9
d__Bacteria	k__norank_d__Bacteria	p__Firmicutes	c__Clostridia	o__Christensenellales	f__Christensenellaceae	g__Christensenellaceae_R-7_group	s__bacterium_YE57	OTU305	0	0	0	0	74	0	0	0	0	0	0	0	2	53	0	3	17	0	0	2	0	7	1	4	0	0	0	11	0	0	0	0	0	0	0	0	174
d__Bacteria	k__norank_d__Bacteria	p__Firmicutes	c__Bacilli	o__Erysipelotrichales	f__Erysipelotrichaceae	g__Turicibacter	s__Turicibacter_sp._LA61	OTU306	0	0	0	0	0	0	0	0	0	0	0	0	0	0	0	0	1	0	0	1	0	0	0	0	0	0	0	0	0	0	0	0	0	0	0	0	2
d__Bacteria	k__norank_d__Bacteria	p__Firmicutes	c__Clostridia	o__Lachnospirales	f__Lachnospiraceae	g__unclassified_f__Lachnospiraceae	s__unclassified_f__Lachnospiraceae	OTU307	0	0	3	0	1	0	0	0	1	0	0	0	0	0	1	0	2	0	0	0	0	0	0	0	0	0	0	0	0	0	0	0	0	6	0	0	14
d__Bacteria	k__norank_d__Bacteria	p__Bacteroidota	c__Bacteroidia	o__Bacteroidales	f__Muribaculaceae	g__norank_f__Muribaculaceae	s__uncultured_bacterium_g__norank_f__Muribaculaceae	OTU308	0	0	3	0	0	0	0	61	0	0	0	25	44	44	16	7	118	51	0	0	1	0	1	0	0	0	0	0	0	0	0	0	0	0	0	0	371
d__Bacteria	k__norank_d__Bacteria	p__Firmicutes	c__Bacilli	o__RF39	f__norank_o__RF39	g__norank_f__norank_o__RF39	s__uncultured_bacterium_g__norank_f__norank_o__RF39	OTU309	0	0	2	1	0	0	0	0	1	0	4	2	0	0	1	0	12	0	0	5	0	1	0	1	0	1	0	0	0	0	0	0	0	1	0	0	32
d__Bacteria	k__norank_d__Bacteria	p__Firmicutes	c__Bacilli	o__Lactobacillales	f__Carnobacteriaceae	g__Atopostipes	s__uncultured_bacterium_g__Atopostipes	OTU310	0	0	0	0	0	0	0	0	0	0	0	0	2	15	0	95	16	4	0	0	0	0	0	0	0	0	0	0	2	0	0	0	0	15	2	0	151
d__Bacteria	k__norank_d__Bacteria	p__Actinobacteriota	c__Coriobacteriia	o__Coriobacteriales	f__Eggerthellaceae	g__Enterorhabdus	s__uncultured_bacterium_g__Enterorhabdus	OTU311	21	3	11	7	24	8	21	2	14	69	0	0	7	41	32	5	82	13	0	18	14	1	5	2	0	0	2	1	0	0	0	0	0	14	9	0	426
d__Bacteria	k__norank_d__Bacteria	p__Firmicutes	c__Bacilli	o__RF39	f__norank_o__RF39	g__norank_f__norank_o__RF39	s__unclassified_g__norank_f__norank_o__RF39	OTU312	0	0	0	0	0	1	0	0	0	0	0	1	2	0	0	0	2	0	0	2	0	3	0	0	0	1	0	0	0	12	0	0	0	0	0	0	24
d__Bacteria	k__norank_d__Bacteria	p__Firmicutes	c__Clostridia	o__Oscillospirales	f__Butyricicoccaceae	g__UCG-009	s__uncultured_bacterium_g__UCG-009	OTU313	9	0	88	13	0	0	0	1	0	0	0	3	15	3	41	31	21	44	5	0	12	1	0	1	0	15	32	0	0	11	8	0	1	0	0	159	514
d__Bacteria	k__norank_d__Bacteria	p__Firmicutes	c__Bacilli	o__Lactobacillales	f__Aerococcaceae	g__Aerococcus	s__Aerococcus_urinaeequi	OTU314	0	0	0	0	0	0	0	0	0	0	0	0	5	159	0	46	14	25	0	1	0	0	0	0	0	0	0	0	1	0	0	0	0	2	1	0	254
d__Bacteria	k__norank_d__Bacteria	p__Firmicutes	c__Bacilli	o__Staphylococcales	f__Staphylococcaceae	g__Jeotgalicoccus	s__uncultured_bacterium_g__Jeotgalicoccus	OTU315	0	0	1	0	0	0	10	2	15	7	1	3	13	314	5	111	43	69	9	4	3	2	2	0	1	0	3	11	14	5	5	3	2	107	0	4	769
d__Bacteria	k__norank_d__Bacteria	p__Firmicutes	c__Bacilli	o__Lactobacillales	f__Aerococcaceae	g__Facklamia	s__Facklamia_tabacinasalis	OTU316	0	0	0	0	0	0	0	0	1	0	0	0	0	7	0	16	11	0	0	0	0	0	0	0	0	0	0	0	1	0	1	0	0	62	0	0	99
d__Bacteria	k__norank_d__Bacteria	p__Firmicutes	c__Bacilli	o__Erysipelotrichales	f__Erysipelatoclostridiaceae	g__Candidatus_Stoquefichus	s__uncultured_bacterium_g__Candidatus_Stoquefichus	OTU317	0	0	0	0	0	0	0	0	0	0	0	0	0	0	0	0	4	1	0	0	0	0	0	0	0	0	0	0	0	0	0	0	0	0	0	0	5
d__Bacteria	k__norank_d__Bacteria	p__Firmicutes	c__Bacilli	o__RF39	f__norank_o__RF39	g__norank_f__norank_o__RF39	s__uncultured_bacterium_g__norank_f__norank_o__RF39	OTU318	4	0	0	0	0	0	2	1	0	0	0	0	0	1	1	0	6	2	0	0	0	0	0	0	1	0	1	0	0	2	0	0	0	0	0	0	21
d__Bacteria	k__norank_d__Bacteria	p__Firmicutes	c__Clostridia	o__Oscillospirales	f__Oscillospiraceae	g__NK4A214_group	s__uncultured_rumen_bacterium_g__NK4A214_group	OTU319	0	0	0	0	0	0	0	0	0	0	0	0	18	119	19	181	202	0	0	0	0	0	0	0	0	0	0	0	0	0	0	0	0	0	0	0	539
d__Bacteria	k__norank_d__Bacteria	p__Firmicutes	c__Clostridia	o__Oscillospirales	f__Butyricicoccaceae	g__UCG-009	s__uncultured_bacterium_g__UCG-009	OTU320	1	0	0	0	3	0	2	4	1	6	1	2	12	0	0	0	1	0	16	2	0	2	13	0	1	0	0	0	3	5	0	0	0	63	0	0	138
d__Bacteria	k__norank_d__Bacteria	p__Firmicutes	c__Clostridia	o__Lachnospirales	f__Lachnospiraceae	g__ASF356	s__uncultured_bacterium_g__ASF356	OTU321	4	3	1	195	8	1	0	0	67	33	0	3	14	2	113	1	34	0	2	2	18	0	7	4	2	6	15	0	60	13	5	9	12	171	9	7	821
d__Bacteria	k__norank_d__Bacteria	p__Firmicutes	c__Bacilli	o__Staphylococcales	f__Staphylococcaceae	g__Staphylococcus	s__Staphylococcus_lentus_g__Staphylococcus	OTU322	1	0	0	0	0	0	7	0	13	6	1	0	7	73	0	56	3	26	7	0	2	0	0	1	0	0	1	1	3	0	2	2	5	15	0	1	233
d__Bacteria	k__norank_d__Bacteria	p__Bacteroidota	c__Bacteroidia	o__Bacteroidales	f__unclassified_o__Bacteroidales	g__unclassified_o__Bacteroidales	s__unclassified_o__Bacteroidales	OTU323	4	10	0	12	2	1	0	21	4	6	57	37	34	13	5	2	18	17	1	5	2	17	12	0	193	9	54	33	1	39	0	0	1	0	1	0	611
d__Bacteria	k__norank_d__Bacteria	p__Actinobacteriota	c__Actinobacteria	o__Corynebacteriales	f__Corynebacteriaceae	g__Corynebacterium	s__Corynebacterium_stationis	OTU324	0	0	0	0	0	0	0	0	0	0	0	0	0	1	0	3	4	2	0	0	0	0	0	1	0	0	0	0	0	0	0	0	0	0	0	0	11
d__Bacteria	k__norank_d__Bacteria	p__Firmicutes	c__Clostridia	o__Lachnospirales	f__Lachnospiraceae	g__Eubacterium_xylanophilum_group	s__uncultured_bacterium_g__Eubacterium_xylanophilum_group	OTU325	0	0	0	0	0	0	0	0	0	0	0	0	259	60	2	110	659	66	0	0	0	0	0	0	0	0	0	0	0	0	0	0	0	0	0	0	1156
d__Bacteria	k__norank_d__Bacteria	p__Firmicutes	c__Clostridia	o__Oscillospirales	f__Eubacterium_coprostanoligenes_group	g__norank_f__Eubacterium_coprostanoligenes_group	s__uncultured_bacterium_g__norank_f__Eubacterium_coprostanoligenes_group	OTU326	0	0	0	0	0	1	0	0	0	0	0	0	1	0	0	0	1	0	0	0	0	0	1	1	0	0	0	0	0	0	0	0	0	2	0	0	7
d__Bacteria	k__norank_d__Bacteria	p__Firmicutes	c__Clostridia	o__Clostridia_vadinBB60_group	f__norank_o__Clostridia_vadinBB60_group	g__norank_f__norank_o__Clostridia_vadinBB60_group	s__unclassified_g__norank_f__norank_o__Clostridia_vadinBB60_group	OTU327	1	0	23	0	19	1	0	15	8	1	4	17	0	0	0	0	1	11	41	11	10	6	0	1	2	2	11	1	0	6	0	0	0	0	0	0	192
d__Bacteria	k__norank_d__Bacteria	p__Firmicutes	c__Bacilli	o__Lactobacillales	f__Aerococcaceae	g__Globicatella	s__unclassified_g__Globicatella	OTU328	0	2	0	0	0	4	2	1	0	1	1	0	10	5	3	2	7	11	1	8	0	2	1	1	0	0	5	2	1	1	0	1	2	32	1	4	111
d__Bacteria	k__norank_d__Bacteria	p__Firmicutes	c__Clostridia	o__Lachnospirales	f__Lachnospiraceae	g__Lachnospiraceae_NK4A136_group	s__uncultured_bacterium_g__Lachnospiraceae_NK4A136_group	OTU329	0	0	0	0	0	0	0	0	0	0	0	0	7	0	0	0	1	0	1	0	0	0	0	0	0	0	1	0	0	0	0	0	0	0	0	0	10
d__Bacteria	k__norank_d__Bacteria	p__Firmicutes	c__Clostridia	o__Christensenellales	f__Christensenellaceae	g__Christensenellaceae_R-7_group	s__unclassified_g__Christensenellaceae_R-7_group	OTU330	107	759	335	28	282	741	8	3	0	219	1	28	1298	103	597	2035	1836	3	2	524	543	26	517	5	0	1144	2634	250	2	7	0	0	2	273	2	0	14314
d__Bacteria	k__norank_d__Bacteria	p__Firmicutes	c__Bacilli	o__RF39	f__norank_o__RF39	g__norank_f__norank_o__RF39	s__uncultured_bacterium_g__norank_f__norank_o__RF39	OTU331	0	0	0	0	0	0	0	0	0	0	0	0	0	0	7	0	2	0	0	0	0	0	0	0	0	0	0	0	0	0	0	0	0	0	0	0	9
d__Bacteria	k__norank_d__Bacteria	p__Actinobacteriota	c__Coriobacteriia	o__Coriobacteriales	f__Eggerthellaceae	g__Enterorhabdus	s__uncultured_bacterium_g__Enterorhabdus	OTU332	3	2	0	0	1	2	4	1	1	11	0	0	13	13	5	2	16	4	3	8	3	0	0	3	0	0	0	5	2	1	0	0	0	0	0	0	103
d__Bacteria	k__norank_d__Bacteria	p__Firmicutes	c__Clostridia	o__Oscillospirales	f__Oscillospiraceae	g__unclassified_f__Oscillospiraceae	s__unclassified_f__Oscillospiraceae	OTU333	1	0	4	2	0	0	4	5	19	113	1	19	32	9	31	1	70	8	2	6	3	5	43	0	0	0	0	0	0	0	2	0	1	172	2	0	555
d__Bacteria	k__norank_d__Bacteria	p__Firmicutes	c__Clostridia	o__Lachnospirales	f__Lachnospiraceae	g__Lachnospiraceae_NK4A136_group	s__uncultured_bacterium_g__Lachnospiraceae_NK4A136_group	OTU334	553	4	4	1187	944	0	91	877	2790	0	0	0	12	84	5	1	1474	19	0	338	1	1	86	1	7	0	7	57	1	1	9	0	1	31	7	1	8594
d__Bacteria	k__norank_d__Bacteria	p__Firmicutes	c__Clostridia	o__Lachnospirales	f__Lachnospiraceae	g__Ruminococcus_torques_group	s__unclassified_g__Ruminococcus_torques_group	OTU335	0	2	0	20	47	5	0	0	56	0	0	5	151	96	167	470	73	54	39	106	0	2	2	2	0	0	0	10	0	0	0	0	0	46	0	1	1354
d__Bacteria	k__norank_d__Bacteria	p__Firmicutes	c__Clostridia	o__Clostridia_UCG-014	f__norank_o__Clostridia_UCG-014	g__norank_f__norank_o__Clostridia_UCG-014	s__unidentified_rumen_bacterium_JW32	OTU336	0	0	0	0	0	0	0	0	0	0	0	0	0	17	0	0	6	0	0	0	0	0	0	0	0	0	0	0	0	0	0	0	0	0	0	0	23
d__Bacteria	k__norank_d__Bacteria	p__Firmicutes	c__Clostridia	o__Lachnospirales	f__Lachnospiraceae	g__Lachnospiraceae_NK4A136_group	s__unclassified_g__Lachnospiraceae_NK4A136_group	OTU337	0	0	0	0	0	0	1	0	53	0	0	0	0	2	1	0	682	0	0	16	0	0	0	0	0	0	0	0	0	0	0	0	0	0	0	0	755
d__Bacteria	k__norank_d__Bacteria	p__Firmicutes	c__Clostridia	o__Christensenellales	f__Christensenellaceae	g__Christensenellaceae_R-7_group	s__uncultured_bacterium_g__Christensenellaceae_R-7_group	OTU338	0	2	3	0	1	5	0	0	0	0	0	1	5	1	4	11	16	0	0	6	4	0	3	0	0	15	14	0	0	0	0	0	0	2	0	0	93
d__Bacteria	k__norank_d__Bacteria	p__Firmicutes	c__Clostridia	o__Oscillospirales	f__Ruminococcaceae	g__norank_f__Ruminococcaceae	s__unclassified_g__norank_f__Ruminococcaceae	OTU339	0	20	0	10	0	0	1	0	18	67	0	2	11	10	19	14	30	0	5	21	0	6	2	0	0	4	8	10	108	0	35	45	29	25	20	140	660
d__Bacteria	k__norank_d__Bacteria	p__Desulfobacterota	c__Desulfovibrionia	o__Desulfovibrionales	f__Desulfovibrionaceae	g__Desulfovibrio	s__uncultured_bacterium_g__Desulfovibrio	OTU340	162	171	556	1294	70	116	0	153	446	10	2	41	909	91	342	260	1293	228	0	24	29	424	20	0	0	0	0	0	0	0	0	0	5	160	16	2	6824
d__Bacteria	k__norank_d__Bacteria	p__Firmicutes	c__Bacilli	o__Lactobacillales	f__Lactobacillaceae	g__Lactobacillus	s__Lactobacillus_reuteri	OTU341	397	3437	70	941	298	123	1382	82	1157	621	714	221	533	261	189	1456	438	242	1185	201	15	41	266	33	32	25	194	36	807	74	6539	1198	5117	250	195	862	29632
d__Bacteria	k__norank_d__Bacteria	p__Firmicutes	c__Bacilli	o__RF39	f__norank_o__RF39	g__norank_f__norank_o__RF39	s__unclassified_g__norank_f__norank_o__RF39	OTU342	0	1	0	1	1	1	6	0	0	1	0	0	0	2	2	0	1	2	0	4	0	1	0	2	0	0	0	0	0	0	0	0	0	0	0	0	25
d__Bacteria	k__norank_d__Bacteria	p__Firmicutes	c__Clostridia	o__Lachnospirales	f__Lachnospiraceae	g__norank_f__Lachnospiraceae	s__uncultured_bacterium_g__norank_f__Lachnospiraceae	OTU343	0	0	0	0	0	0	0	0	0	0	1	8	20	2	16	0	48	0	0	0	0	1	0	0	0	1	2	0	0	0	0	0	0	1	0	0	100
d__Bacteria	k__norank_d__Bacteria	p__Firmicutes	c__Clostridia	o__Lachnospirales	f__Lachnospiraceae	g__unclassified_f__Lachnospiraceae	s__unclassified_f__Lachnospiraceae	OTU344	56	19	0	132	41	60	89	31	245	97	0	27	0	7	0	0	59	18	0	38	0	8	9	6	0	0	0	29	0	0	0	0	0	27	0	0	998
d__Bacteria	k__norank_d__Bacteria	p__Firmicutes	c__Clostridia	o__Peptostreptococcales-Tissierellales	f__Anaerovoracaceae	g__Eubacterium_nodatum_group	s__uncultured_bacterium_g__Eubacterium_nodatum_group	OTU345	1	0	0	0	0	0	0	0	0	0	0	0	65	53	21	32	5	8	2	0	2	1	0	0	0	0	0	0	0	0	0	0	1	0	0	0	191
d__Bacteria	k__norank_d__Bacteria	p__Firmicutes	c__Clostridia	o__Lachnospirales	f__Lachnospiraceae	g__norank_f__Lachnospiraceae	s__uncultured_bacterium_g__norank_f__Lachnospiraceae	OTU346	0	0	0	0	0	0	0	0	0	0	0	0	0	5	3	2	30	0	0	0	0	0	0	0	0	0	0	0	0	0	0	0	0	0	0	0	40
d__Bacteria	k__norank_d__Bacteria	p__Firmicutes	c__Clostridia	o__Oscillospirales	f__Eubacterium_coprostanoligenes_group	g__norank_f__Eubacterium_coprostanoligenes_group	s__uncultured_rumen_bacterium_g__norank_f__Eubacterium_coprostanoligenes_group	OTU347	0	0	0	0	0	0	0	0	0	0	0	0	0	1	1	0	1	0	0	0	0	0	0	0	0	0	0	0	0	0	0	0	0	0	0	0	3
d__Bacteria	k__norank_d__Bacteria	p__Firmicutes	c__Clostridia	o__Christensenellales	f__Christensenellaceae	g__Christensenellaceae_R-7_group	s__uncultured_prokaryote_g__Christensenellaceae_R-7_group	OTU348	0	0	0	0	0	0	0	0	0	0	0	0	12	36	8	35	18	26	0	0	0	0	0	0	0	0	0	0	0	0	0	0	0	0	0	0	135
d__Bacteria	k__norank_d__Bacteria	p__Actinobacteriota	c__Coriobacteriia	o__Coriobacteriales	f__unclassified_o__Coriobacteriales	g__unclassified_o__Coriobacteriales	s__unclassified_o__Coriobacteriales	OTU349	0	0	0	0	0	0	0	0	0	0	0	0	8	9	9	13	17	2	1	0	0	0	0	2	1	0	0	0	0	0	0	0	0	0	0	0	62
d__Bacteria	k__norank_d__Bacteria	p__Firmicutes	c__Clostridia	o__Lachnospirales	f__Lachnospiraceae	g__Coprococcus	s__unclassified_g__Coprococcus	OTU350	0	0	0	0	0	0	0	0	0	0	0	0	0	83	4	111	2078	0	0	0	0	0	0	0	0	0	0	0	0	0	0	0	0	0	0	0	2276
d__Bacteria	k__norank_d__Bacteria	p__Firmicutes	c__Clostridia	o__Clostridia_UCG-014	f__norank_o__Clostridia_UCG-014	g__norank_f__norank_o__Clostridia_UCG-014	s__unclassified_g__norank_f__norank_o__Clostridia_UCG-014	OTU351	91	0	0	1	0	1	12	2	1	0	71	16	3	101	22	10	169	0	6	1	5	10	42	7	0	0	0	0	0	0	0	0	0	0	0	0	571
d__Bacteria	k__norank_d__Bacteria	p__Firmicutes	c__Clostridia	o__Lachnospirales	f__Lachnospiraceae	g__norank_f__Lachnospiraceae	s__mouse_gut_metagenome_g__norank	OTU352	1	1	2	1	2	0	0	1	4	1	13	4	92	1	35	9	10	16	11	1	3	3	3	1	0	2	0	0	0	2	7	8	1	1	3	5	244
d__Bacteria	k__norank_d__Bacteria	p__Firmicutes	c__Clostridia	o__Christensenellales	f__Christensenellaceae	g__norank_f__Christensenellaceae	s__uncultured_bacterium_g__norank_f__Christensenellaceae	OTU353	0	1	4	1	0	4	1	1	2	3	0	0	5	1	0	3	3	0	0	0	5	0	0	3	0	0	0	0	0	0	0	0	0	4	0	0	41
d__Bacteria	k__norank_d__Bacteria	p__Firmicutes	c__Clostridia	o__Monoglobales	f__Monoglobaceae	g__Monoglobus	s__uncultured_bacterium_g__Monoglobus	OTU354	0	0	0	0	0	0	0	0	0	0	0	0	0	4	1	2	35	1	0	0	0	0	0	0	0	0	0	0	0	0	0	0	0	0	0	0	43
d__Bacteria	k__norank_d__Bacteria	p__Firmicutes	c__Clostridia	o__Clostridia_UCG-014	f__norank_o__Clostridia_UCG-014	g__norank_f__norank_o__Clostridia_UCG-014	s__unclassified_g__norank_f__norank_o__Clostridia_UCG-014	OTU355	0	0	0	0	0	0	0	0	0	0	0	0	0	0	0	0	8	0	0	3	0	0	0	0	0	0	52	4	0	0	0	0	0	0	0	0	67
d__Bacteria	k__norank_d__Bacteria	p__Firmicutes	c__Bacilli	o__Erysipelotrichales	f__Erysipelotrichaceae	g__Turicibacter	s__uncultured_bacterium_g__Turicibacter	OTU356	3560	1265	3655	201	2154	2318	7390	1181	188	3623	454	507	1311	4956	2768	1603	3798	2223	1548	1780	522	579	61	1294	1000	1423	2102	2273	1446	1813	423	385	473	278	877	1327	62759
d__Bacteria	k__norank_d__Bacteria	p__Firmicutes	c__norank_p__Firmicutes	o__norank_c__norank_p__Firmicutes	f__norank_o__norank_c__norank_p__Firmicutes	g__norank_f__norank_o__norank_c__norank_p__Firmicutes	s__unclassified_g__norank_f__norank_o__norank	OTU357	0	2	3	0	3	0	0	0	0	1	0	3	1	0	1	0	2	0	0	1	0	0	0	0	0	0	0	0	0	0	0	0	0	0	0	0	17
d__Bacteria	k__norank_d__Bacteria	p__Firmicutes	c__Bacilli	o__Lactobacillales	f__Carnobacteriaceae	g__Atopostipes	s__uncultured_bacterium_g__Atopostipes	OTU358	0	0	0	0	0	0	0	0	0	0	0	0	1	37	0	11	2	5	0	4	0	0	0	0	1	0	0	1	17	2	0	1	0	0	0	0	82
d__Bacteria	k__norank_d__Bacteria	p__Firmicutes	c__Clostridia	o__Oscillospirales	f__Oscillospiraceae	g__Colidextribacter	s__uncultured_bacterium_g__Colidextribacter	OTU359	0	7	0	0	1	5	28	2	0	0	25	12	3	1	10	0	5	6	32	10	0	2	10	0	17	5	22	7	59	18	93	3	120	5	29	26	563
d__Bacteria	k__norank_d__Bacteria	p__Firmicutes	c__Bacilli	o__RF39	f__norank_o__RF39	g__norank_f__norank_o__RF39	s__uncultured_bacterium_g__norank_f__norank_o__RF39	OTU360	0	1	4	0	0	0	0	0	1	0	0	1	0	0	5	0	1	0	0	1	2	0	7	0	8	0	0	2	0	210	0	0	0	0	0	0	243
d__Bacteria	k__norank_d__Bacteria	p__Firmicutes	c__Clostridia	o__Oscillospirales	f__Oscillospiraceae	g__NK4A214_group	s__unclassified_g__NK4A214_group	OTU361	5	6	80	17	13	15	42	17	62	24	5	35	7	0	43	6	13	6	2	24	24	4	8	6	17	6	4	15	0	8	0	0	0	63	0	0	577
d__Bacteria	k__norank_d__Bacteria	p__Firmicutes	c__Bacilli	o__RF39	f__norank_o__RF39	g__norank_f__norank_o__RF39	s__unclassified_g__norank_f__norank_o__RF39	OTU362	0	0	0	0	0	0	0	0	2	0	0	0	2	0	0	0	0	5	0	0	0	0	1	0	0	0	0	0	0	0	0	0	0	0	0	0	10
d__Bacteria	k__norank_d__Bacteria	p__Firmicutes	c__Clostridia	o__Clostridia_UCG-014	f__norank_o__Clostridia_UCG-014	g__norank_f__norank_o__Clostridia_UCG-014	s__uncultured_bacterium_g__norank_f__norank_o__Clostridia_UCG-014	OTU363	10	0	5	4	6	7	1	1	3	4	4	3	5	9	4	1	19	1	0	6	1	23	0	0	4	3	6	0	0	3	0	0	0	0	0	0	133
d__Bacteria	k__norank_d__Bacteria	p__Firmicutes	c__Clostridia	o__Lachnospirales	f__Lachnospiraceae	g__Eubacterium_ventriosum_group	s__unclassified_g__Eubacterium_ventriosum_group	OTU364	0	0	0	0	0	0	0	0	0	0	0	0	29	22	157	34	7	119	0	0	0	0	0	0	0	0	2	0	0	0	0	0	0	0	0	0	370
d__Bacteria	k__norank_d__Bacteria	p__Bacteroidota	c__Bacteroidia	o__Bacteroidales	f__Muribaculaceae	g__norank_f__Muribaculaceae	s__uncultured_bacterium_g__norank_f__Muribaculaceae	OTU365	0	0	0	0	0	0	0	3	0	1	0	0	129	22	13	41	67	371	0	0	0	0	3	0	0	0	0	0	0	0	0	0	0	0	0	0	650
d__Bacteria	k__norank_d__Bacteria	p__Firmicutes	c__Clostridia	o__norank_c__Clostridia	f__Hungateiclostridiaceae	g__Ruminiclostridium	s__uncultured_organism_g__Ruminiclostridium	OTU366	0	0	0	0	1	0	0	0	0	0	0	0	0	0	0	0	1	4	0	1	0	0	0	1	2	1	0	3	0	0	0	0	0	0	0	0	14
d__Bacteria	k__norank_d__Bacteria	p__Firmicutes	c__Clostridia	o__Lachnospirales	f__Lachnospiraceae	g__Roseburia	s__uncultured_bacterium_g__Roseburia	OTU367	0	0	0	0	0	0	0	0	0	0	0	0	0	0	0	0	0	14	0	0	0	0	0	0	0	0	0	0	0	0	0	0	0	0	0	0	14
d__Bacteria	k__norank_d__Bacteria	p__Firmicutes	c__Clostridia	o__Christensenellales	f__Christensenellaceae	g__Christensenellaceae_R-7_group	s__unclassified_g__Christensenellaceae_R-7_group	OTU368	0	1	0	0	0	0	0	0	0	0	0	6	277	145	90	56	21	336	0	0	0	0	0	0	0	0	0	0	0	0	0	0	0	0	0	0	932
d__Bacteria	k__norank_d__Bacteria	p__Firmicutes	c__Clostridia	o__Oscillospirales	f__Ruminococcaceae	g__UBA1819	s__uncultured_bacterium_g__UBA1819	OTU369	0	0	0	0	0	0	0	0	0	0	0	0	0	0	0	0	0	15	0	0	0	0	0	0	0	0	0	0	0	0	0	0	0	0	0	0	15
d__Bacteria	k__norank_d__Bacteria	p__Firmicutes	c__Clostridia	o__Oscillospirales	f__Ruminococcaceae	g__Ruminococcus	s__unclassified_g__Ruminococcus	OTU370	0	0	0	0	0	0	0	0	0	0	0	0	0	0	0	0	0	3	0	0	0	0	0	0	0	0	0	0	0	0	0	0	0	0	0	0	3
d__Bacteria	k__norank_d__Bacteria	p__Bacteroidota	c__Bacteroidia	o__Bacteroidales	f__Muribaculaceae	g__norank_f__Muribaculaceae	s__uncultured_bacterium_g__norank_f__Muribaculaceae	OTU371	0	0	0	0	0	0	0	5	0	2	0	1	163	24	22	57	96	437	0	0	0	1	0	0	1	0	0	1	0	0	0	0	0	0	0	0	810
d__Bacteria	k__norank_d__Bacteria	p__Bacteroidota	c__Bacteroidia	o__Bacteroidales	f__Muribaculaceae	g__norank_f__Muribaculaceae	s__uncultured_bacterium_g__norank_f__Muribaculaceae	OTU372	1093	531	1857	669	1800	1818	672	1216	1477	1387	800	1343	1353	709	769	737	230	526	455	397	1514	2064	673	1032	0	0	0	0	0	0	0	1	6	2215	7	27	27378
d__Bacteria	k__norank_d__Bacteria	p__Firmicutes	c__Clostridia	o__Clostridia_vadinBB60_group	f__norank_o__Clostridia_vadinBB60_group	g__norank_f__norank_o__Clostridia_vadinBB60_group	s__uncultured_bacterium_g__norank_f__norank_o__Clostridia_vadinBB60_group	OTU373	2	2	9	1	5	1	4	7	20	6	9	10	1	0	0	0	3	1	20	2	2	4	7	6	2	2	3	1	0	12	0	0	0	1	0	0	143
d__Bacteria	k__norank_d__Bacteria	p__Bacteroidota	c__Bacteroidia	o__Bacteroidales	f__Bacteroidaceae	g__Bacteroides	s__unclassified_g__Bacteroides	OTU374	8	10	37	5	90	27	1	3	32	34	935	434	225	21	21	10	1	6	924	8	62	169	560	46	33	1569	487	33	50	345	3	0	2	107	20	118	6436
d__Bacteria	k__norank_d__Bacteria	p__Firmicutes	c__Clostridia	o__Lachnospirales	f__Lachnospiraceae	g__norank_f__Lachnospiraceae	s__Clostridium_sp._Culture-54	OTU375	9	1	13	0	19	9	21	9	4	30	3	58	30	4	5	14	8	34	64	46	27	26	13	19	7	30	13	2	24	143	2	0	1	141	105	3	937
d__Bacteria	k__norank_d__Bacteria	p__Firmicutes	c__Clostridia	o__Lachnospirales	f__Lachnospiraceae	g__Lachnospiraceae_NK4A136_group	s__uncultured_bacterium_g__Lachnospiraceae_NK4A136_group	OTU376	40	4	789	53	3	55	1	110	238	324	97	75	217	4	462	44	22	5	557	80	389	66	41	69	29	56	5	8	206	103	2213	519	1077	298	1595	845	10699
d__Bacteria	k__norank_d__Bacteria	p__Bacteroidota	c__Bacteroidia	o__Bacteroidales	f__Muribaculaceae	g__norank_f__Muribaculaceae	s__uncultured_bacterium_g__norank_f__Muribaculaceae	OTU377	25	0	25	5	19	30	4	7	5	12	0	8	1	3	2	1	0	1	3	0	45	30	1	7	0	0	0	0	0	0	0	0	0	0	0	0	234
d__Bacteria	k__norank_d__Bacteria	p__Firmicutes	c__Clostridia	o__Oscillospirales	f__Ruminococcaceae	g__norank_f__Ruminococcaceae	s__unclassified_g__norank_f__Ruminococcaceae	OTU378	0	0	0	0	0	0	0	0	0	0	0	0	0	1	0	0	0	0	1	0	0	0	0	0	0	0	0	0	0	0	0	0	0	2	0	0	4
d__Bacteria	k__norank_d__Bacteria	p__Firmicutes	c__Clostridia	o__Oscillospirales	f__Oscillospiraceae	g__Oscillibacter	s__unclassified_g__Oscillibacter	OTU379	5	3	20	0	7	5	3	22	13	27	9	8	27	3	46	6	8	10	123	1	6	6	18	2	0	1	2	0	10	10	9	34	36	71	9	22	582
d__Bacteria	k__norank_d__Bacteria	p__Bacteroidota	c__Bacteroidia	o__Bacteroidales	f__Muribaculaceae	g__norank_f__Muribaculaceae	s__uncultured_bacterium_g__norank_f__Muribaculaceae	OTU380	0	1	9	0	26	19	1	0	2	8	2	10	0	1	3	12	0	2	4	3	11	19	0	19	0	0	0	9	0	0	0	0	0	0	0	0	161
d__Bacteria	k__norank_d__Bacteria	p__unclassified_k__norank_d__Bacteria	c__unclassified_k__norank_d__Bacteria	o__unclassified_k__norank_d__Bacteria	f__unclassified_k__norank_d__Bacteria	g__unclassified_k__norank_d__Bacteria	s__unclassified_k__norank_d__Bacteria	OTU381	1	0	0	0	1	0	0	0	0	0	5	2	0	0	2	0	0	0	7	0	0	0	6	0	0	0	0	0	2	0	9	0	0	0	10	6	51
d__Bacteria	k__norank_d__Bacteria	p__Bacteroidota	c__Bacteroidia	o__Bacteroidales	f__unclassified_o__Bacteroidales	g__unclassified_o__Bacteroidales	s__unclassified_o__Bacteroidales	OTU382	0	0	1	0	2	0	0	0	1	0	8	5	3	0	1	0	0	1	4	0	2	3	0	2	0	0	0	0	0	0	0	0	0	1	1	0	35
d__Bacteria	k__norank_d__Bacteria	p__Firmicutes	c__Clostridia	o__Oscillospirales	f__Ruminococcaceae	g__Ruminococcus	s__unclassified_g__Ruminococcus	OTU383	0	82	1	0	1	0	0	0	11	8	61	30	0	0	0	0	0	0	44	0	44	138	0	0	2	132	58	0	0	24	0	0	0	57	0	0	693
d__Bacteria	k__norank_d__Bacteria	p__Firmicutes	c__Clostridia	o__Lachnospirales	f__Lachnospiraceae	g__Acetatifactor	s__uncultured_bacterium_g__Acetatifactor	OTU384	0	0	0	0	0	0	0	0	0	0	0	0	0	0	1	0	0	0	1	0	0	0	0	0	0	0	0	0	2	0	4	16	7	1	3	5	40
d__Bacteria	k__norank_d__Bacteria	p__Firmicutes	c__Clostridia	o__Lachnospirales	f__Lachnospiraceae	g__unclassified_f__Lachnospiraceae	s__unclassified_f__Lachnospiraceae	OTU385	0	0	0	0	0	0	0	0	0	0	0	0	0	0	0	0	1	0	1	0	1	0	0	0	0	0	0	0	4	0	11	0	4	0	4	0	26
d__Bacteria	k__norank_d__Bacteria	p__Firmicutes	c__Clostridia	o__Lachnospirales	f__Lachnospiraceae	g__norank_f__Lachnospiraceae	s__unclassified_g__norank_f__Lachnospiraceae	OTU386	1	6	2	13	4	2	42	24	9	27	61	53	29	3	29	5	0	6	64	4	16	14	9	0	0	4	17	1	9	6	9	279	176	1	3	69	997
d__Bacteria	k__norank_d__Bacteria	p__Firmicutes	c__Clostridia	o__Oscillospirales	f__Ruminococcaceae	g__Candidatus_Soleaferrea	s__Ruminococcaceae_bacterium_GD6	OTU387	46	15	22	8	35	24	33	27	17	9	6	41	24	40	23	37	17	4	23	20	10	21	4	33	44	6	40	23	0	5	0	0	0	33	2	8	700
d__Bacteria	k__norank_d__Bacteria	p__Firmicutes	c__Clostridia	o__Lachnospirales	f__Lachnospiraceae	g__norank_f__Lachnospiraceae	s__unclassified_g__norank_f__Lachnospiraceae	OTU388	0	0	0	0	0	0	0	0	0	0	0	0	0	0	0	0	0	0	9	0	0	0	0	0	0	0	0	0	0	0	0	9	0	0	3	0	21
d__Bacteria	k__norank_d__Bacteria	p__Firmicutes	c__Clostridia	o__Clostridia_UCG-014	f__norank_o__Clostridia_UCG-014	g__norank_f__norank_o__Clostridia_UCG-014	s__unclassified_g__norank_f__norank_o__Clostridia_UCG-014	OTU389	351	116	44	119	328	133	144	263	309	97	199	427	245	130	84	750	215	330	84	197	64	235	42	173	91	93	137	182	11	109	26	0	5	0	4	6	5743
d__Bacteria	k__norank_d__Bacteria	p__Bacteroidota	c__Bacteroidia	o__Bacteroidales	f__Muribaculaceae	g__norank_f__Muribaculaceae	s__uncultured_bacterium_g__norank_f__Muribaculaceae	OTU390	5	2	6	2	11	2	0	7	1	4	0	18	3	0	1	12	1	0	7	8	4	11	8	6	5	0	0	5	0	4	0	0	0	0	0	0	133
d__Bacteria	k__norank_d__Bacteria	p__Firmicutes	c__Clostridia	o__Oscillospirales	f__Oscillospiraceae	g__unclassified_f__Oscillospiraceae	s__unclassified_f__Oscillospiraceae	OTU391	52	33	42	97	4	6	21	4	72	88	64	14	48	2	16	1	14	14	54	21	14	22	29	5	2	3	18	16	142	4	9	18	53	34	85	77	1198
d__Bacteria	k__norank_d__Bacteria	p__Bacteroidota	c__Bacteroidia	o__Bacteroidales	f__Muribaculaceae	g__norank_f__Muribaculaceae	s__uncultured_bacterium_g__norank_f__Muribaculaceae	OTU392	86	81	173	8	55	36	62	79	37	487	78	299	91	12	61	42	10	5	878	81	112	1752	86	344	0	5	1	0	0	235	0	0	0	8	0	8	5212
d__Bacteria	k__norank_d__Bacteria	p__Bacteroidota	c__Bacteroidia	o__Bacteroidales	f__unclassified_o__Bacteroidales	g__unclassified_o__Bacteroidales	s__unclassified_o__Bacteroidales	OTU393	1	1	3	0	3	0	1	0	0	1	8	15	2	0	1	0	0	0	58	0	3	40	10	3	0	3	0	0	0	5	0	0	0	0	0	3	161
d__Bacteria	k__norank_d__Bacteria	p__Bacteroidota	c__Bacteroidia	o__Bacteroidales	f__unclassified_o__Bacteroidales	g__unclassified_o__Bacteroidales	s__unclassified_o__Bacteroidales	OTU394	12	2	42	1	44	50	3	3	19	7	63	89	19	4	8	2	0	1	30	3	39	49	22	4	0	0	0	0	0	0	0	0	0	78	0	1	595
d__Bacteria	k__norank_d__Bacteria	p__Firmicutes	c__Clostridia	o__Oscillospirales	f__Ruminococcaceae	g__Pygmaiobacter	s__uncultured_bacterium_g__Pygmaiobacter	OTU395	0	1	0	0	0	0	0	0	0	0	0	0	0	4	0	6	0	0	0	7	0	0	0	0	1	0	0	6	0	0	0	0	0	0	0	0	25
d__Bacteria	k__norank_d__Bacteria	p__Firmicutes	c__Clostridia	o__Lachnospirales	f__Lachnospiraceae	g__unclassified_f__Lachnospiraceae	s__unclassified_f__Lachnospiraceae	OTU396	0	0	0	1	0	0	18	3	88	57	0	3	6	6	7	6	15	7	1	62	10	15	7	28	0	0	0	0	0	0	0	0	0	15	0	0	355
d__Bacteria	k__norank_d__Bacteria	p__Firmicutes	c__Clostridia	o__Oscillospirales	f__Clostridium_methylpentosum_group	g__norank_f__Clostridium_methylpentosum_group	s__unclassified_g__norank_f__Clostridium_methylpentosum_group	OTU397	5	1	0	0	2	9	9	1	1	3	1	4	0	0	0	0	0	0	8	2	7	3	3	5	3	0	2	5	0	11	0	0	0	0	0	0	85
d__Bacteria	k__norank_d__Bacteria	p__Firmicutes	c__Clostridia	o__Clostridia_UCG-014	f__norank_o__Clostridia_UCG-014	g__norank_f__norank_o__Clostridia_UCG-014	s__unclassified_g__norank_f__norank_o__Clostridia_UCG-014	OTU398	0	0	4	0	17	1	1	21	0	21	1	0	0	0	0	0	0	0	0	9	2	0	4	2	0	3	2	2	0	0	0	0	0	0	0	0	90
d__Bacteria	k__norank_d__Bacteria	p__Bacteroidota	c__Bacteroidia	o__Bacteroidales	f__Muribaculaceae	g__norank_f__Muribaculaceae	s__uncultured_bacterium_g__norank_f__Muribaculaceae	OTU399	463	440	176	1111	247	334	38	482	323	295	144	1535	317	195	85	1871	128	133	523	821	1228	595	209	552	287	16	12	367	2	72	1	0	3	107	24	7	13143
d__Bacteria	k__norank_d__Bacteria	p__Firmicutes	c__Clostridia	o__Christensenellales	f__Christensenellaceae	g__Christensenellaceae_R-7_group	s__unclassified_g__Christensenellaceae_R-7_group	OTU400	0	0	0	0	0	0	0	0	0	0	0	0	0	0	0	0	0	0	0	55	0	0	0	0	0	0	0	0	0	0	0	0	0	0	0	0	55
d__Bacteria	k__norank_d__Bacteria	p__Firmicutes	c__Clostridia	o__Lachnospirales	f__Lachnospiraceae	g__Ruminococcus_torques_group	s__Ruminococcus_torques_ATCC_27756	OTU401	0	1	0	0	7	0	5	0	0	1	1	0	0	1	1	0	0	0	3	144	0	0	0	1	1	9	25	184	0	11	1	0	0	606	52	257	1311
d__Bacteria	k__norank_d__Bacteria	p__Firmicutes	c__Clostridia	o__Lachnospirales	f__Lachnospiraceae	g__unclassified_f__Lachnospiraceae	s__unclassified_f__Lachnospiraceae	OTU402	34	3	0	41	0	0	0	2	1	0	0	0	0	0	0	0	0	0	0	16	0	0	59	0	0	0	0	0	0	0	0	0	0	0	0	0	156
d__Bacteria	k__norank_d__Bacteria	p__Firmicutes	c__Clostridia	o__Lachnospirales	f__Lachnospiraceae	g__GCA-900066575	s__uncultured_bacterium_g__GCA-900066575	OTU403	7	0	21	1	8	0	2	2	19	26	0	0	0	1	0	0	2	0	1	7	18	12	6	35	1	5	6	1	0	13	0	0	0	12	0	0	206
d__Bacteria	k__norank_d__Bacteria	p__Firmicutes	c__Clostridia	o__Oscillospirales	f__Ruminococcaceae	g__norank_f__Ruminococcaceae	s__unclassified_g__norank_f__Ruminococcaceae	OTU404	127	46	354	276	47	29	0	1	6	7	0	0	7	0	1	3	8	0	1	180	17	16	1	62	0	0	0	0	0	0	0	0	0	6	0	0	1195
d__Bacteria	k__norank_d__Bacteria	p__Actinobacteriota	c__Coriobacteriia	o__Coriobacteriales	f__Eggerthellaceae	g__Enterorhabdus	s__uncultured_bacterium_g__Enterorhabdus	OTU405	8	0	4	0	3	3	25	0	6	6	0	0	5	17	3	0	8	11	0	5	4	1	3	1	7	0	1	1	3	2	0	0	0	3	1	0	131
d__Bacteria	k__norank_d__Bacteria	p__Firmicutes	c__Clostridia	o__Oscillospirales	f__Ruminococcaceae	g__Eubacterium_siraeum_group	s__uncultured_bacterium_g__Eubacterium_siraeum_group	OTU406	72	0	3	13	0	0	0	0	5	1	0	0	0	34	0	46	2	1	0	85	0	0	20	0	0	0	0	0	0	0	0	0	0	417	0	0	699
d__Bacteria	k__norank_d__Bacteria	p__Actinobacteriota	c__Coriobacteriia	o__Coriobacteriales	f__Eggerthellaceae	g__unclassified_f__Eggerthellaceae	s__unclassified_f__Eggerthellaceae	OTU407	2	1	1	1	6	2	9	0	4	3	0	4	14	17	4	8	3	10	2	10	2	6	0	3	3	0	2	1	1	0	0	0	0	13	5	4	141
d__Bacteria	k__norank_d__Bacteria	p__Firmicutes	c__unclassified_p__Firmicutes	o__unclassified_p__Firmicutes	f__unclassified_p__Firmicutes	g__unclassified_p__Firmicutes	s__unclassified_p__Firmicutes	OTU408	14	0	14	0	1	34	65	9	0	10	0	4	1	17	1	3	10	16	2	15	2	3	0	1	8	5	4	15	0	13	0	0	0	0	0	0	267
d__Bacteria	k__norank_d__Bacteria	p__Firmicutes	c__Clostridia	o__Lachnospirales	f__Lachnospiraceae	g__Lachnospiraceae_NK4A136_group	s__uncultured_bacterium_g__Lachnospiraceae_NK4A136_group	OTU409	571	502	38	1214	205	491	356	68	3484	0	214	29	1635	5	17	1	1	0	0	943	0	280	3	0	97	0	192	383	214	272	0	1	2	2301	0	1	13520
d__Bacteria	k__norank_d__Bacteria	p__Firmicutes	c__Clostridia	o__Oscillospirales	f__Butyricicoccaceae	g__Butyricicoccus	s__uncultured_organism_g__Butyricicoccus	OTU410	0	0	0	3	0	0	0	0	1	0	0	0	0	1	0	0	0	0	0	2	0	0	0	0	0	0	0	0	0	0	0	0	0	1	0	0	8
d__Bacteria	k__norank_d__Bacteria	p__Firmicutes	c__Clostridia	o__Clostridia_UCG-014	f__norank_o__Clostridia_UCG-014	g__norank_f__norank_o__Clostridia_UCG-014	s__unclassified_g__norank_f__norank_o__Clostridia_UCG-014	OTU411	0	10	8	0	1	4	0	2	0	5	0	5	0	1	0	0	0	0	0	4	0	2	19	40	0	1	3	0	0	2	0	0	0	1	0	0	108
d__Bacteria	k__norank_d__Bacteria	p__Bacteroidota	c__Bacteroidia	o__Bacteroidales	f__Muribaculaceae	g__norank_f__Muribaculaceae	s__uncultured_bacterium_g__norank_f__Muribaculaceae	OTU412	18	20	7	45	28	4	0	137	30	26	89	52	38	36	6	20	17	106	1	81	12	91	2	11	33	0	1	163	0	1	0	0	0	0	0	0	1075
d__Bacteria	k__norank_d__Bacteria	p__Firmicutes	c__Clostridia	o__Oscillospirales	f__unclassified_o__Oscillospirales	g__unclassified_o__Oscillospirales	s__unclassified_o__Oscillospirales	OTU413	4	1	3	8	0	6	5	10	0	0	0	0	0	0	0	0	0	0	0	7	1	0	0	0	10	0	1	6	0	2	0	0	0	0	0	0	64
d__Bacteria	k__norank_d__Bacteria	p__Firmicutes	c__Clostridia	o__Lachnospirales	f__Lachnospiraceae	g__unclassified_f__Lachnospiraceae	s__unclassified_f__Lachnospiraceae	OTU414	0	0	38	0	0	0	1	45	106	52	0	14	68	1	1	0	40	0	2	91	1	19	194	0	0	0	0	0	0	0	0	0	0	68	1	0	742
d__Bacteria	k__norank_d__Bacteria	p__Actinobacteriota	c__Coriobacteriia	o__Coriobacteriales	f__Eggerthellaceae	g__Enterorhabdus	s__uncultured_bacterium_g__Enterorhabdus	OTU415	0	0	1	0	0	0	0	0	0	1	0	2	2	3	0	0	1	3	0	2	0	2	0	0	0	0	0	1	0	1	0	0	0	1	1	0	21
d__Bacteria	k__norank_d__Bacteria	p__Bacteroidota	c__Bacteroidia	o__Bacteroidales	f__Muribaculaceae	g__norank_f__Muribaculaceae	s__unclassified_g__norank_f__Muribaculaceae	OTU416	36	7	22	9	36	73	36	10	10	14	1	11	3	12	5	5	2	4	3	39	101	69	4	79	1	9	67	29	0	104	0	0	0	0	0	0	801
d__Bacteria	k__norank_d__Bacteria	p__Firmicutes	c__Clostridia	o__unclassified_c__Clostridia	f__unclassified_c__Clostridia	g__unclassified_c__Clostridia	s__unclassified_c__Clostridia	OTU417	13	0	15	6	1	5	1	5	23	0	0	3	0	1	0	0	0	0	1	7	14	0	1	8	1	1	0	2	0	2	0	0	0	4	0	0	114
d__Bacteria	k__norank_d__Bacteria	p__Firmicutes	c__Clostridia	o__Clostridia_UCG-014	f__norank_o__Clostridia_UCG-014	g__norank_f__norank_o__Clostridia_UCG-014	s__unclassified_g__norank_f__norank_o__Clostridia_UCG-014	OTU418	10	0	24	1	4	1	0	6	11	4	0	2	0	0	1	0	2	0	0	3	16	3	4	3	0	6	1	0	0	2	0	0	0	0	0	0	104
d__Bacteria	k__norank_d__Bacteria	p__Firmicutes	c__Clostridia	o__Peptococcales	f__Peptococcaceae	g__norank_f__Peptococcaceae	s__unclassified_g__norank_f__Peptococcaceae	OTU419	4	0	6	1	11	7	7	0	8	1	1	11	4	15	9	31	5	2	3	1	19	12	0	5	0	1	1	0	0	3	0	0	0	7	0	0	175
d__Bacteria	k__norank_d__Bacteria	p__Proteobacteria	c__Alphaproteobacteria	o__Rhizobiales	f__Xanthobacteraceae	g__norank_f__Xanthobacteraceae	s__metagenome_g__norank_f__Xanthobacteraceae	OTU420	0	0	0	0	0	0	0	0	0	0	0	0	0	1	0	0	0	0	0	0	1	0	0	0	0	0	0	0	0	0	0	0	0	0	0	0	2
d__Bacteria	k__norank_d__Bacteria	p__Bacteroidota	c__Bacteroidia	o__Bacteroidales	f__Muribaculaceae	g__norank_f__Muribaculaceae	s__uncultured_bacterium_g__norank_f__Muribaculaceae	OTU421	1	1	5	0	1	17	0	0	2	6	0	3	0	0	0	2	0	0	3	10	35	7	1	31	0	0	0	25	0	0	0	0	0	1	0	0	151
d__Bacteria	k__norank_d__Bacteria	p__Bacteroidota	c__Bacteroidia	o__Bacteroidales	f__Muribaculaceae	g__norank_f__Muribaculaceae	s__uncultured_bacterium_g__norank_f__Muribaculaceae	OTU422	0	0	4	0	0	2	0	0	0	0	0	10	16	0	6	10	1	7	0	0	6	1	0	0	0	0	0	0	0	0	0	0	0	0	0	0	63
d__Bacteria	k__norank_d__Bacteria	p__Bacteroidota	c__Bacteroidia	o__Bacteroidales	f__Muribaculaceae	g__norank_f__Muribaculaceae	s__uncultured_bacterium_g__norank_f__Muribaculaceae	OTU423	0	0	0	0	0	0	0	0	0	0	0	0	0	0	0	0	0	0	0	0	25	0	0	0	0	0	0	0	0	0	0	0	0	0	0	0	25
d__Bacteria	k__norank_d__Bacteria	p__Bacteroidota	c__Bacteroidia	o__Bacteroidales	f__Muribaculaceae	g__norank_f__Muribaculaceae	s__uncultured_bacterium_g__norank_f__Muribaculaceae	OTU424	0	0	0	0	0	0	0	0	0	0	0	0	94	16	79	180	35	13	1	0	84	0	0	0	0	0	0	0	0	0	0	0	0	0	0	0	502
d__Bacteria	k__norank_d__Bacteria	p__Bacteroidota	c__Bacteroidia	o__Bacteroidales	f__Muribaculaceae	g__norank_f__Muribaculaceae	s__uncultured_bacterium_g__norank_f__Muribaculaceae	OTU425	14	0	2	17	5	10	0	8	5	2	0	22	1	4	0	10	2	4	2	13	73	25	1	7	1	0	0	8	0	2	0	0	0	0	0	0	238
d__Bacteria	k__norank_d__Bacteria	p__Proteobacteria	c__Alphaproteobacteria	o__Rhizobiales	f__Rhizobiaceae	g__Brucella	s__Brucella_melitensis_g__Brucella	OTU426	1	0	0	0	0	0	0	1	0	0	0	0	2	0	0	0	0	1	0	0	2	0	0	0	0	0	1	0	1	0	0	1	1	2	0	1	14
d__Bacteria	k__norank_d__Bacteria	p__Bacteroidota	c__Bacteroidia	o__Bacteroidales	f__Muribaculaceae	g__norank_f__Muribaculaceae	s__uncultured_bacterium_g__norank_f__Muribaculaceae	OTU427	1501	2323	1876	838	3214	5551	2149	915	937	2923	1389	1339	3287	1299	3252	1570	991	183	615	3252	4033	4579	2069	8347	1136	1040	6173	2481	516	8199	0	0	14	2102	19	70	80182
d__Bacteria	k__norank_d__Bacteria	p__Bacteroidota	c__Bacteroidia	o__Bacteroidales	f__Muribaculaceae	g__norank_f__Muribaculaceae	s__uncultured_bacterium_g__norank_f__Muribaculaceae	OTU428	0	2	21	0	57	131	0	0	2	28	23	45	28	2	13	34	0	5	19	24	120	127	0	173	0	0	0	28	0	3	0	0	0	5	0	0	890
d__Bacteria	k__norank_d__Bacteria	p__Firmicutes	c__Clostridia	o__Oscillospirales	f__Oscillospiraceae	g__UCG-005	s__uncultured_Clostridiales_bacterium_g__UCG-005	OTU429	6	2	7	6	2	5	2	1	0	2	7	5	12	36	25	23	20	15	17	8	15	9	9	0	5	4	3	1	0	4	0	0	0	13	0	0	264
d__Bacteria	k__norank_d__Bacteria	p__Patescibacteria	c__Saccharimonadia	o__Saccharimonadales	f__Saccharimonadaceae	g__Candidatus_Saccharimonas	s__uncultured_bacterium_g__Candidatus_Saccharimonas	OTU430	0	0	0	0	0	0	0	0	0	0	0	9	0	0	0	0	0	0	0	5	12	0	1	0	0	2	3	0	0	1	0	0	0	0	0	0	33
d__Bacteria	k__norank_d__Bacteria	p__Firmicutes	c__Clostridia	o__Oscillospirales	f__UCG-010	g__norank_f__UCG-010	s__uncultured_organism_g__norank_f__UCG-010	OTU431	2	3	33	14	23	40	13	19	0	15	13	16	17	9	5	21	2	5	12	11	34	28	9	11	4	20	0	11	0	35	0	0	0	17	0	0	442
d__Bacteria	k__norank_d__Bacteria	p__unclassified_k__norank_d__Bacteria	c__unclassified_k__norank_d__Bacteria	o__unclassified_k__norank_d__Bacteria	f__unclassified_k__norank_d__Bacteria	g__unclassified_k__norank_d__Bacteria	s__unclassified_k__norank_d__Bacteria	OTU432	8	1	4	2	6	11	4	0	1	8	1	6	1	3	2	2	1	0	0	14	16	6	9	24	8	10	10	4	0	24	0	0	0	1	0	0	187
d__Bacteria	k__norank_d__Bacteria	p__Firmicutes	c__Clostridia	o__Clostridia_UCG-014	f__norank_o__Clostridia_UCG-014	g__norank_f__norank_o__Clostridia_UCG-014	s__unclassified_g__norank_f__norank_o__Clostridia_UCG-014	OTU433	8139	280	2922	1192	2758	2104	725	2755	3560	3373	621	1905	134	2393	335	670	1904	80	88	6892	4298	1536	5687	6239	3804	7002	1457	1911	4	2427	0	7	4	238	8	8	77460
d__Bacteria	k__norank_d__Bacteria	p__Bacteroidota	c__Bacteroidia	o__Bacteroidales	f__unclassified_o__Bacteroidales	g__unclassified_o__Bacteroidales	s__unclassified_o__Bacteroidales	OTU434	0	0	0	0	4	0	0	0	0	0	2	0	1	0	0	0	0	0	0	0	0	3	0	1	0	1	2	0	0	3	0	0	0	3	0	0	20
d__Bacteria	k__norank_d__Bacteria	p__Bacteroidota	c__Bacteroidia	o__Bacteroidales	f__Muribaculaceae	g__norank_f__Muribaculaceae	s__uncultured_bacterium_g__norank_f__Muribaculaceae	OTU435	2	16	2	11	15	5	0	1	4	14	128	54	38	14	2	17	2	84	1	33	6	105	1	12	0	0	1	161	0	1	0	0	0	0	0	0	730
d__Bacteria	k__norank_d__Bacteria	p__Firmicutes	c__Clostridia	o__Oscillospirales	f__Oscillospiraceae	g__norank_f__Oscillospiraceae	s__unclassified_g__norank_f__Oscillospiraceae	OTU436	0	1	1	9	1	0	0	1	2	1	1	1	2	1	0	0	0	0	6	1	1	2	0	0	0	0	0	1	0	0	0	0	0	5	0	0	37
d__Bacteria	k__norank_d__Bacteria	p__Firmicutes	c__Clostridia	o__Oscillospirales	f__Oscillospiraceae	g__UCG-005	s__unclassified_g__UCG-005	OTU437	3	0	55	11	9	67	0	2	6	8	3	58	2	0	9	1	0	1	3	33	71	23	13	9	5	6	3	23	0	5	1	2	12	8	0	1	453
d__Bacteria	k__norank_d__Bacteria	p__Bacteroidota	c__Bacteroidia	o__Bacteroidales	f__Muribaculaceae	g__norank_f__Muribaculaceae	s__uncultured_bacterium_g__norank_f__Muribaculaceae	OTU438	2	0	12	0	1	3	0	1	1	11	2	14	3	0	0	0	0	0	22	2	6	68	5	16	0	0	0	0	0	0	0	0	0	0	0	0	169
d__Bacteria	k__norank_d__Bacteria	p__Firmicutes	c__Clostridia	o__Clostridia_UCG-014	f__norank_o__Clostridia_UCG-014	g__norank_f__norank_o__Clostridia_UCG-014	s__unclassified_g__norank_f__norank_o__Clostridia_UCG-014	OTU439	0	0	4	0	0	0	0	0	0	0	0	0	39	307	114	12	1029	9	0	2	0	145	166	150	0	0	0	0	0	0	0	0	0	1	0	0	1978
d__Bacteria	k__norank_d__Bacteria	p__Bacteroidota	c__Bacteroidia	o__Bacteroidales	f__Muribaculaceae	g__norank_f__Muribaculaceae	s__uncultured_bacterium_g__norank_f__Muribaculaceae	OTU440	6	0	54	2	47	23	5	8	6	21	5	12	10	10	6	5	1	3	1	6	13	24	12	13	0	0	0	0	0	0	0	0	0	6	0	0	299
d__Bacteria	k__norank_d__Bacteria	p__Firmicutes	c__Clostridia	o__Clostridia_UCG-014	f__norank_o__Clostridia_UCG-014	g__norank_f__norank_o__Clostridia_UCG-014	s__unclassified_g__norank_f__norank_o__Clostridia_UCG-014	OTU441	11	0	7	2	6	0	5	3	18	2	1	11	0	16	4	1	2	2	0	15	6	32	29	59	194	0	12	22	0	17	0	0	0	0	0	1	478
d__Bacteria	k__norank_d__Bacteria	p__Bacteroidota	c__Bacteroidia	o__Bacteroidales	f__Muribaculaceae	g__norank_f__Muribaculaceae	s__uncultured_bacterium_g__norank_f__Muribaculaceae	OTU442	1	0	2	0	1	2	0	0	0	6	3	11	3	0	1	2	0	0	30	0	7	79	0	16	0	0	0	0	0	3	0	0	0	0	0	0	167
d__Bacteria	k__norank_d__Bacteria	p__Firmicutes	c__Clostridia	o__Oscillospirales	f__Oscillospiraceae	g__unclassified_f__Oscillospiraceae	s__unclassified_f__Oscillospiraceae	OTU443	10	1	61	48	22	9	29	26	67	22	8	8	12	10	8	6	25	62	0	73	49	26	14	35	13	0	9	13	1	6	0	0	0	0	0	0	673
d__Bacteria	k__norank_d__Bacteria	p__Bacteroidota	c__Bacteroidia	o__Bacteroidales	f__unclassified_o__Bacteroidales	g__unclassified_o__Bacteroidales	s__unclassified_o__Bacteroidales	OTU444	0	0	0	1	0	0	0	0	0	0	7	2	1	0	0	0	0	0	0	0	0	2	0	0	0	0	0	3	0	8	0	0	0	0	0	0	24
d__Bacteria	k__norank_d__Bacteria	p__Firmicutes	c__Bacilli	o__RF39	f__norank_o__RF39	g__norank_f__norank_o__RF39	s__unclassified_g__norank_f__norank_o__RF39	OTU445	0	0	0	0	0	0	0	0	1	0	0	0	0	0	0	0	0	1	0	0	0	3	0	0	0	1	0	0	0	1	0	0	0	0	0	0	7
d__Bacteria	k__norank_d__Bacteria	p__Bacteroidota	c__Bacteroidia	o__Bacteroidales	f__Muribaculaceae	g__norank_f__Muribaculaceae	s__uncultured_bacterium_g__norank_f__Muribaculaceae	OTU446	5	0	6	5	1	3	2	5	7	3	0	1	0	0	0	0	0	0	0	10	26	6	2	8	0	0	3	17	0	26	0	0	0	0	0	0	136
d__Bacteria	k__norank_d__Bacteria	p__Bacteroidota	c__Bacteroidia	o__Bacteroidales	f__Bacteroidaceae	g__Bacteroides	s__unclassified_g__Bacteroides	OTU447	8	2	35	1	35	90	10	5	8	12	60	46	13	0	9	0	2	0	11	6	30	53	29	20	1	40	21	17	0	23	1	0	0	26	0	0	614
d__Bacteria	k__norank_d__Bacteria	p__Bacteroidota	c__Bacteroidia	o__Bacteroidales	f__Muribaculaceae	g__norank_f__Muribaculaceae	s__uncultured_bacterium_g__norank_f__Muribaculaceae	OTU448	1	2	16	0	42	64	0	0	3	13	26	40	16	1	4	15	0	8	13	4	52	93	1	33	0	0	0	0	0	0	0	0	0	6	0	0	453
d__Bacteria	k__norank_d__Bacteria	p__Firmicutes	c__Clostridia	o__Peptococcales	f__Peptococcaceae	g__norank_f__Peptococcaceae	s__unclassified_g__norank_f__Peptococcaceae	OTU449	0	3	3	0	2	0	3	4	5	11	9	32	10	7	41	6	3	6	29	2	2	7	24	1	0	7	11	1	33	0	5	10	2	45	3	6	333
d__Bacteria	k__norank_d__Bacteria	p__Firmicutes	c__Clostridia	o__Oscillospirales	f__Ruminococcaceae	g__Ruminococcus	s__unclassified_g__Ruminococcus	OTU450	2	3	143	8	4	0	0	0	0	17	5	288	205	94	63	202	84	33	449	32	0	485	976	0	0	0	31	0	0	0	0	0	1	1	0	0	3126
d__Bacteria	k__norank_d__Bacteria	p__Bacteroidota	c__Bacteroidia	o__Bacteroidales	f__Muribaculaceae	g__norank_f__Muribaculaceae	s__uncultured_bacterium_g__norank_f__Muribaculaceae	OTU451	6	3	33	1	38	46	12	3	8	20	5	3	7	9	15	9	4	0	2	17	20	39	17	66	18	6	42	21	2	70	0	0	0	4	0	0	546
d__Bacteria	k__norank_d__Bacteria	p__Firmicutes	c__Clostridia	o__Oscillospirales	f__Ruminococcaceae	g__unclassified_f__Ruminococcaceae	s__unclassified_f__Ruminococcaceae	OTU452	1	27	380	13	16	0	17	0	15	0	23	0	0	0	1	0	0	0	5	0	1320	242	42	23	0	25	0	1	0	211	0	0	1	3	0	0	2366
d__Bacteria	k__norank_d__Bacteria	p__Bacteroidota	c__Bacteroidia	o__Bacteroidales	f__Bacteroidaceae	g__Bacteroides	s__unclassified_g__Bacteroides	OTU453	6	0	18	1	72	44	5	5	10	8	199	63	6	1	1	3	3	0	133	9	9	45	77	24	1	75	10	11	0	4	0	0	0	87	0	0	930
d__Bacteria	k__norank_d__Bacteria	p__Firmicutes	c__Clostridia	o__unclassified_c__Clostridia	f__unclassified_c__Clostridia	g__unclassified_c__Clostridia	s__unclassified_c__Clostridia	OTU454	5	1	16	1	6	10	0	0	7	11	5	10	0	5	5	0	5	1	0	17	30	5	36	15	0	70	1	9	0	24	0	0	0	1	0	0	296
d__Bacteria	k__norank_d__Bacteria	p__Bacteroidota	c__Bacteroidia	o__Bacteroidales	f__Bacteroidaceae	g__Bacteroides	s__Bacteroides_xylanisolvens_g__Bacteroides	OTU455	234	622	285	307	1734	705	263	251	358	384	3408	1363	762	286	164	233	533	176	3613	302	128	946	6967	958	2095	3981	7323	191	4797	501	5	0	8	1786	43	161	45873
d__Bacteria	k__norank_d__Bacteria	p__Bacteroidota	c__Bacteroidia	o__Bacteroidales	f__Bacteroidaceae	g__Bacteroides	s__unclassified_g__Bacteroides	OTU456	5	5	6	1	41	33	6	4	5	17	36	31	39	8	32	9	12	2	39	9	15	65	118	83	27	101	285	8	13	98	0	0	1	22	3	3	1182
d__Bacteria	k__norank_d__Bacteria	p__Firmicutes	c__Clostridia	o__Lachnospirales	f__Lachnospiraceae	g__unclassified_f__Lachnospiraceae	s__unclassified_f__Lachnospiraceae	OTU457	1	0	1	2	0	0	0	0	3	0	0	0	0	0	0	0	0	0	0	0	0	0	4	0	0	0	0	0	0	0	0	0	0	0	0	0	11
d__Bacteria	k__norank_d__Bacteria	p__Firmicutes	c__Clostridia	o__Lachnospirales	f__Lachnospiraceae	g__norank_f__Lachnospiraceae	s__uncultured_bacterium_g__norank_f__Lachnospiraceae	OTU458	0	0	0	0	0	0	0	0	0	0	0	0	0	0	0	1	0	0	2	1	0	4	11	0	0	0	0	0	0	0	0	0	0	0	0	0	19
d__Bacteria	k__norank_d__Bacteria	p__Bacteroidota	c__Bacteroidia	o__Bacteroidales	f__Bacteroidaceae	g__Bacteroides	s__Bacteroides_nordii	OTU459	61	1	481	9	113	12	6	2	59	198	222	169	763	3	143	83	64	54	209	82	369	128	91	3	0	0	0	8	2	0	0	0	2	0	1	0	3338
d__Bacteria	k__norank_d__Bacteria	p__Firmicutes	c__Clostridia	o__Clostridia_vadinBB60_group	f__norank_o__Clostridia_vadinBB60_group	g__norank_f__norank_o__Clostridia_vadinBB60_group	s__uncultured_bacterium_g__norank_f__norank_o__Clostridia_vadinBB60_group	OTU460	0	0	0	0	0	0	0	0	0	0	0	0	0	0	0	0	0	0	0	1	0	0	1	2	0	0	0	0	0	0	0	0	0	0	0	0	4
d__Bacteria	k__norank_d__Bacteria	p__Firmicutes	c__Clostridia	o__Clostridia_UCG-014	f__norank_o__Clostridia_UCG-014	g__norank_f__norank_o__Clostridia_UCG-014	s__unclassified_g__norank_f__norank_o__Clostridia_UCG-014	OTU461	1	4	7	4	0	0	0	29	1	0	9	80	0	0	20	0	9	0	644	7	0	0	1	12	4	0	0	0	0	21	0	0	0	0	0	0	853
d__Bacteria	k__norank_d__Bacteria	p__Firmicutes	c__Clostridia	o__Christensenellales	f__Christensenellaceae	g__unclassified_f__Christensenellaceae	s__unclassified_f__Christensenellaceae	OTU462	0	0	0	0	1	0	0	0	0	0	0	0	0	0	0	0	0	0	2	4	0	1	0	2	0	0	0	0	0	0	0	0	0	0	0	0	10
d__Bacteria	k__norank_d__Bacteria	p__Firmicutes	c__Clostridia	o__Clostridia_UCG-014	f__norank_o__Clostridia_UCG-014	g__norank_f__norank_o__Clostridia_UCG-014	s__uncultured_rumen_bacterium_g__norank_f__norank_o__Clostridia_UCG-014	OTU463	61	50	235	20	87	64	145	90	85	146	75	23	3	88	24	56	56	133	0	140	268	99	194	1239	201	77	107	156	0	81	0	0	0	0	0	0	4003
d__Bacteria	k__norank_d__Bacteria	p__Firmicutes	c__Clostridia	o__Oscillospirales	f__Ruminococcaceae	g__UBA1819	s__uncultured_organism_g__UBA1819	OTU464	27	68	148	37	118	103	112	39	16	108	19	89	62	57	21	49	60	41	32	87	74	62	17	194	193	43	225	103	21	39	0	4	2	126	6	37	2439
d__Bacteria	k__norank_d__Bacteria	p__Firmicutes	c__Clostridia	o__Lachnospirales	f__Lachnospiraceae	g__Lachnospiraceae_ND3007_group	s__uncultured_bacterium_g__Lachnospiraceae_ND3007_group	OTU465	0	2	0	0	3	1	2	0	1	0	0	0	8	4	24	9	0	16	0	0	0	1	3	6	0	0	0	1	0	0	0	0	0	33	0	1	115
d__Bacteria	k__norank_d__Bacteria	p__Firmicutes	c__Clostridia	o__Lachnospirales	f__Lachnospiraceae	g__Blautia	s__unclassified_g__Blautia	OTU466	24	20	23	10	30	9	56	1	1	64	11	11	13	11	20	37	1	9	15	0	22	18	16	33	37	12	30	2	17	40	7	77	365	47	20	60	1169
d__Bacteria	k__norank_d__Bacteria	p__Firmicutes	c__Clostridia	o__Oscillospirales	f__UCG-010	g__norank_f__UCG-010	s__uncultured_bacterium_g__norank_f__UCG-010	OTU467	0	0	0	0	0	0	0	0	0	0	0	0	0	0	0	0	0	0	9	0	5	9	13	2	0	0	0	0	0	0	0	0	0	0	0	0	38
d__Bacteria	k__norank_d__Bacteria	p__Bacteroidota	c__Bacteroidia	o__Bacteroidales	f__Muribaculaceae	g__norank_f__Muribaculaceae	s__uncultured_bacterium_g__norank_f__Muribaculaceae	OTU468	43	5	25	8	26	78	30	17	6	22	0	11	7	8	3	2	2	2	4	31	101	81	2	73	0	20	53	30	0	105	0	0	0	0	0	0	795
d__Bacteria	k__norank_d__Bacteria	p__Firmicutes	c__Clostridia	o__Monoglobales	f__Monoglobaceae	g__Monoglobus	s__uncultured_bacterium_g__Monoglobus	OTU469	11	15	47	17	1	257	0	0	17	122	0	0	0	0	0	0	0	0	0	20	0	3	0	0	1284	0	1	0	2	0	0	0	0	2	1	1	1801
d__Bacteria	k__norank_d__Bacteria	p__Firmicutes	c__Bacilli	o__RF39	f__norank_o__RF39	g__norank_f__norank_o__RF39	s__uncultured_Erysipelotrichia_bacterium_g__norank	OTU470	0	0	8	0	0	0	0	0	0	0	0	0	0	0	0	0	0	0	0	1	0	0	0	0	8	0	0	2	0	3	0	0	0	0	0	0	22
d__Bacteria	k__norank_d__Bacteria	p__Firmicutes	c__Clostridia	o__Clostridia_UCG-014	f__norank_o__Clostridia_UCG-014	g__norank_f__norank_o__Clostridia_UCG-014	s__unclassified_g__norank_f__norank_o__Clostridia_UCG-014	OTU471	0	0	3	0	0	0	1	2	2	2	0	0	0	1	0	0	0	0	0	3	0	0	0	0	6	0	0	2	0	0	0	0	0	1	0	0	23
d__Bacteria	k__norank_d__Bacteria	p__Firmicutes	c__Clostridia	o__Oscillospirales	f__Ruminococcaceae	g__norank_f__Ruminococcaceae	s__Acutalibacter_muris	OTU472	20	0	16	1	31	0	3	1	9	15	1	3	7	2	3	0	4	1	6	2	14	18	31	6	47	0	5	3	4	14	0	0	0	124	1	0	392
d__Bacteria	k__norank_d__Bacteria	p__Firmicutes	c__Clostridia	o__Clostridia_UCG-014	f__norank_o__Clostridia_UCG-014	g__norank_f__norank_o__Clostridia_UCG-014	s__uncultured_bacterium_g__norank_f__norank_o__Clostridia_UCG-014	OTU473	0	22	278	0	17	77	1	22	7	44	15	26	0	18	128	64	41	88	225	119	383	64	31	317	30	0	16	50	0	29	1	0	0	0	0	0	2113
d__Bacteria	k__norank_d__Bacteria	p__Firmicutes	c__Clostridia	o__Clostridia_UCG-014	f__norank_o__Clostridia_UCG-014	g__norank_f__norank_o__Clostridia_UCG-014	s__uncultured_rumen_bacterium_g__norank_f__norank_o__Clostridia_UCG-014	OTU474	419	15	979	1	5	216	2	1	19	3	9	15	14	51	13	138	8	8	0	8	267	5	68	342	224	20	7	1	2	7	0	0	1	0	0	0	2868
d__Bacteria	k__norank_d__Bacteria	p__Firmicutes	c__Clostridia	o__Clostridia_vadinBB60_group	f__norank_o__Clostridia_vadinBB60_group	g__norank_f__norank_o__Clostridia_vadinBB60_group	s__uncultured_bacterium_g__norank_f__norank_o__Clostridia_vadinBB60_group	OTU475	0	0	0	0	0	0	0	0	6	0	0	0	0	0	0	0	0	0	0	0	0	0	0	0	3	1	0	0	0	0	0	0	0	0	0	0	10
d__Bacteria	k__norank_d__Bacteria	p__Firmicutes	c__Clostridia	o__Oscillospirales	f__Eubacterium_coprostanoligenes_group	g__norank_f__Eubacterium_coprostanoligenes_group	s__uncultured_bacterium_g__norank_f__Eubacterium_coprostanoligenes_group	OTU476	21	84	211	16	117	178	184	157	20	19	75	67	406	2	8	481	592	0	284	49	207	49	99	157	134	49	115	46	0	228	1	0	0	914	1	2	4973
d__Bacteria	k__norank_d__Bacteria	p__Firmicutes	c__Clostridia	o__Lachnospirales	f__Lachnospiraceae	g__unclassified_f__Lachnospiraceae	s__unclassified_f__Lachnospiraceae	OTU477	23	6	0	69	185	0	0	57	4	0	0	1	0	17	0	0	136	0	0	198	0	0	348	0	73	0	7	361	0	1	0	0	0	77	0	0	1563
d__Bacteria	k__norank_d__Bacteria	p__Bacteroidota	c__Bacteroidia	o__Bacteroidales	f__unclassified_o__Bacteroidales	g__unclassified_o__Bacteroidales	s__unclassified_o__Bacteroidales	OTU478	0	0	0	0	0	0	0	0	0	0	10	5	2	0	0	0	0	0	8	0	0	0	12	1	0	8	2	0	0	2	0	0	0	4	2	1	57
d__Bacteria	k__norank_d__Bacteria	p__Firmicutes	c__Clostridia	o__Lachnospirales	f__Lachnospiraceae	g__norank_f__Lachnospiraceae	s__uncultured_bacterium_g__norank_f__Lachnospiraceae	OTU479	6	0	26	0	2	0	16	21	184	169	0	10	0	0	0	0	0	1	1	23	0	7	17	0	52	14	29	21	18	11	0	0	0	0	0	0	628
d__Bacteria	k__norank_d__Bacteria	p__unclassified_k__norank_d__Bacteria	c__unclassified_k__norank_d__Bacteria	o__unclassified_k__norank_d__Bacteria	f__unclassified_k__norank_d__Bacteria	g__unclassified_k__norank_d__Bacteria	s__unclassified_k__norank_d__Bacteria	OTU480	0	0	0	0	0	0	0	0	0	0	0	0	0	0	0	0	0	0	0	0	0	0	0	0	0	1	0	0	0	2	0	0	0	0	0	0	3
d__Bacteria	k__norank_d__Bacteria	p__Actinobacteriota	c__Coriobacteriia	o__Coriobacteriales	f__Eggerthellaceae	g__Enterorhabdus	s__uncultured_bacterium_g__Enterorhabdus	OTU481	3	0	3	1	3	7	9	2	0	5	1	3	0	4	0	2	2	1	3	5	4	7	2	16	0	3	3	8	32	1	0	1	0	2	0	1	134
d__Bacteria	k__norank_d__Bacteria	p__Firmicutes	c__unclassified_p__Firmicutes	o__unclassified_p__Firmicutes	f__unclassified_p__Firmicutes	g__unclassified_p__Firmicutes	s__unclassified_p__Firmicutes	OTU482	42	0	21	1	13	14	12	11	2	19	3	5	0	22	5	4	12	2	0	12	11	3	0	21	17	61	11	17	0	17	0	0	0	0	0	0	358
d__Bacteria	k__norank_d__Bacteria	p__Firmicutes	c__Clostridia	o__Lachnospirales	f__Lachnospiraceae	g__Lachnospiraceae_UCG-006	s__uncultured_bacterium_g__Lachnospiraceae_UCG-006	OTU483	234	1	524	183	136	221	170	60	18	360	301	227	39	16	49	5	71	17	79	130	247	326	171	230	93	185	143	82	124	109	100	28	11	54	2	13	4759
d__Bacteria	k__norank_d__Bacteria	p__Firmicutes	c__Clostridia	o__Lachnospirales	f__Lachnospiraceae	g__unclassified_f__Lachnospiraceae	s__unclassified_f__Lachnospiraceae	OTU484	6	1	4	0	8	6	6	1	1	0	0	0	0	2	4	3	1	3	0	0	0	0	0	0	0	1	0	0	0	6	0	0	0	0	0	0	53
d__Bacteria	k__norank_d__Bacteria	p__Firmicutes	c__Clostridia	o__Monoglobales	f__Monoglobaceae	g__Monoglobus	s__uncultured_bacterium_g__Monoglobus	OTU485	11	0	6	1	3	12	7	7	6	2	1	6	6	15	3	13	19	7	2	8	6	2	1	8	3	5	7	12	0	1	0	0	0	0	0	0	180
d__Bacteria	k__norank_d__Bacteria	p__Firmicutes	c__Clostridia	o__Clostridia_UCG-014	f__norank_o__Clostridia_UCG-014	g__norank_f__norank_o__Clostridia_UCG-014	s__unclassified_g__norank_f__norank_o__Clostridia_UCG-014	OTU486	0	0	0	0	0	0	0	0	0	0	0	0	0	0	0	0	0	0	0	0	0	0	0	0	0	4	0	0	0	2	0	0	0	0	0	0	6
d__Bacteria	k__norank_d__Bacteria	p__Firmicutes	c__Clostridia	o__Oscillospirales	f__Oscillospiraceae	g__Colidextribacter	s__uncultured_bacterium_g__Colidextribacter	OTU487	33	4	141	35	42	69	10	12	29	28	16	46	171	47	119	33	82	84	29	52	58	35	40	26	4	33	28	21	94	22	12	17	23	39	35	102	1671
d__Bacteria	k__norank_d__Bacteria	p__Firmicutes	c__Clostridia	o__Oscillospirales	f__Oscillospiraceae	g__Colidextribacter	s__uncultured_bacterium_g__Colidextribacter	OTU488	14	2	30	16	15	5	18	18	26	69	10	9	43	5	23	3	2	5	61	4	43	12	35	2	0	2	8	2	32	5	20	32	32	171	28	22	824
d__Bacteria	k__norank_d__Bacteria	p__Bacteroidota	c__Bacteroidia	o__Bacteroidales	f__unclassified_o__Bacteroidales	g__unclassified_o__Bacteroidales	s__unclassified_o__Bacteroidales	OTU489	0	0	0	0	0	0	0	0	0	0	19	4	0	0	0	0	0	0	7	0	0	0	0	0	0	8	0	1	0	7	0	0	0	6	0	0	52
d__Bacteria	k__norank_d__Bacteria	p__Firmicutes	c__Clostridia	o__Lachnospirales	f__Lachnospiraceae	g__norank_f__Lachnospiraceae	s__uncultured_bacterium_g__norank_f__Lachnospiraceae	OTU490	0	0	0	0	0	0	0	0	0	0	0	0	0	0	0	0	0	0	0	0	0	0	0	0	0	0	3	0	0	0	0	0	0	0	0	0	3
d__Bacteria	k__norank_d__Bacteria	p__Firmicutes	c__Bacilli	o__Erysipelotrichales	f__Erysipelotrichaceae	g__norank_f__Erysipelotrichaceae	s__uncultured_bacterium_g__norank_f__Erysipelotrichaceae	OTU491	0	0	0	0	0	0	4	0	1	1	0	0	1	0	3	1	4	3	0	4	1	3	0	5	1	2	6	1	0	5	0	0	0	0	0	0	46
d__Bacteria	k__norank_d__Bacteria	p__Bacteroidota	c__Bacteroidia	o__Bacteroidales	f__Tannerellaceae	g__Parabacteroides	s__unclassified_g__Parabacteroides	OTU492	1	7	3	2	1	5	1	3	6	11	0	1	0	0	0	0	0	0	0	0	3	5	2	7	0	2	2	10	0	20	0	0	0	2	0	0	94
d__Bacteria	k__norank_d__Bacteria	p__Bacteroidota	c__Bacteroidia	o__Bacteroidales	f__Tannerellaceae	g__Parabacteroides	s__unclassified_g__Parabacteroides	OTU493	0	0	0	0	1	0	0	0	0	1	4	1	0	0	0	0	0	0	0	1	0	2	0	0	0	2	3	0	0	1	0	0	0	3	0	0	19
d__Bacteria	k__norank_d__Bacteria	p__Bacteroidota	c__Bacteroidia	o__Bacteroidales	f__Bacteroidaceae	g__Bacteroides	s__unclassified_g__Bacteroides	OTU494	0	0	0	0	0	0	0	1	0	0	21	6	0	1	0	0	0	0	1	0	0	1	3	1	9	0	4	0	0	1	0	0	0	0	0	0	49
d__Bacteria	k__norank_d__Bacteria	p__Actinobacteriota	c__Actinobacteria	o__Frankiales	f__Geodermatophilaceae	g__Blastococcus	s__uncultured_bacterium_g__Blastococcus	OTU495	0	0	0	0	0	0	1	0	0	0	0	0	0	0	0	0	1	0	0	0	0	0	0	0	0	0	1	0	0	0	0	0	0	0	0	0	3
d__Bacteria	k__norank_d__Bacteria	p__Firmicutes	c__Bacilli	o__unclassified_c__Bacilli	f__unclassified_c__Bacilli	g__unclassified_c__Bacilli	s__unclassified_c__Bacilli	OTU496	0	0	0	0	0	0	0	0	0	0	0	0	0	10	4	7	2	13	0	0	0	0	0	0	3	0	1	0	1	8	1	4	4	0	0	2	60
d__Bacteria	k__norank_d__Bacteria	p__Firmicutes	c__Bacilli	o__RF39	f__norank_o__RF39	g__norank_f__norank_o__RF39	s__uncultured_rumen_bacterium_g__norank_f__norank_o__RF39	OTU497	3	109	9	0	7	0	0	0	0	34	0	312	37	94	196	242	155	0	1	163	220	56	101	24	0	22	167	180	3	7	0	1	1	0	0	0	2144
d__Bacteria	k__norank_d__Bacteria	p__Bacteroidota	c__Bacteroidia	o__Bacteroidales	f__Muribaculaceae	g__norank_f__Muribaculaceae	s__uncultured_bacterium_g__norank_f__Muribaculaceae	OTU498	26	62	4	78	42	13	17	130	61	100	103	59	117	65	32	25	82	36	0	212	15	178	7	35	264	6	128	425	0	348	0	0	0	5	0	0	2675
d__Bacteria	k__norank_d__Bacteria	p__Firmicutes	c__Bacilli	o__Erysipelotrichales	f__Erysipelatoclostridiaceae	g__norank_f__Erysipelatoclostridiaceae	s__uncultured_bacterium_g__norank_f__Erysipelatoclostridiaceae	OTU499	1	0	0	0	0	0	0	0	0	1	3	2	0	1	0	2	0	1	1	0	0	2	0	1	0	3	2	0	0	0	0	0	0	0	1	0	21
d__Bacteria	k__norank_d__Bacteria	p__Firmicutes	c__Clostridia	o__Oscillospirales	f__Eubacterium_coprostanoligenes_group	g__norank_f__Eubacterium_coprostanoligenes_group	s__gut_metagenome_g__norank_f__Eubacterium_coprostanoligenes_group	OTU500	82	97	12	1	13	16	8	3	26	14	11	22	0	80	13	0	4	258	3	127	10	21	14	0	5	57	17	115	0	7	0	0	0	2	0	0	1038
d__Bacteria	k__norank_d__Bacteria	p__Bacteroidota	c__Bacteroidia	o__Bacteroidales	f__Muribaculaceae	g__norank_f__Muribaculaceae	s__uncultured_bacterium_g__norank_f__Muribaculaceae	OTU501	4	22	3	6	6	1	2	91	5	7	14	10	11	26	4	2	14	21	0	31	1	15	0	2	173	0	3	108	0	21	0	0	0	0	0	0	603
d__Bacteria	k__norank_d__Bacteria	p__Bacteroidota	c__Bacteroidia	o__Bacteroidales	f__Muribaculaceae	g__norank_f__Muribaculaceae	s__uncultured_bacterium_g__norank_f__Muribaculaceae	OTU502	0	0	4	0	3	19	0	0	8	5	0	1	0	0	1	2	0	0	2	7	26	10	0	17	0	0	0	19	0	1	0	0	0	0	0	0	125
d__Bacteria	k__norank_d__Bacteria	p__Bacteroidota	c__Bacteroidia	o__Bacteroidales	f__Muribaculaceae	g__norank_f__Muribaculaceae	s__uncultured_bacterium_g__norank_f__Muribaculaceae	OTU503	4	33	4	11	13	1	2	110	21	21	19	18	19	30	4	8	24	29	1	51	1	29	3	6	213	6	11	147	0	39	0	0	0	0	0	0	878
d__Bacteria	k__norank_d__Bacteria	p__Bacteroidota	c__Bacteroidia	o__Bacteroidales	f__Muribaculaceae	g__norank_f__Muribaculaceae	s__uncultured_bacterium_g__norank_f__Muribaculaceae	OTU504	886	10240	141	9535	536	126	286	19452	2248	1928	3631	1796	2629	5219	505	1040	6948	8645	45	6742	137	2462	101	326	24110	86	886	17527	8	1966	0	9	9	59	3	1	130268
d__Bacteria	k__norank_d__Bacteria	p__Bacteroidota	c__Bacteroidia	o__Bacteroidales	f__Muribaculaceae	g__norank_f__Muribaculaceae	s__uncultured_bacterium_g__norank_f__Muribaculaceae	OTU505	5	40	2	28	0	0	2	48	51	18	0	4	3	4	0	1	0	4	0	70	1	11	0	6	21	0	8	343	0	84	0	0	0	0	0	0	754
d__Bacteria	k__norank_d__Bacteria	p__Bacteroidota	c__Bacteroidia	o__Bacteroidales	f__Bacteroidaceae	g__Bacteroides	s__unclassified_g__Bacteroides	OTU506	3	5	1	7	1	2	0	16	6	4	60	22	4	1	1	0	0	3	0	6	2	10	1	0	31	2	5	62	0	4	0	0	0	0	0	0	259
d__Bacteria	k__norank_d__Bacteria	p__Bacteroidota	c__Bacteroidia	o__Bacteroidales	f__Muribaculaceae	g__norank_f__Muribaculaceae	s__uncultured_bacterium_g__norank_f__Muribaculaceae	OTU507	35	13	1	116	7	4	11	162	28	10	3	21	6	49	0	0	30	82	0	68	5	64	0	9	17	0	17	146	0	45	0	0	1	0	0	0	950
d__Bacteria	k__norank_d__Bacteria	p__Bacteroidota	c__Bacteroidia	o__Bacteroidales	f__Muribaculaceae	g__norank_f__Muribaculaceae	s__uncultured_bacterium_g__norank_f__Muribaculaceae	OTU508	136	771	270	280	40	409	98	283	919	473	7	63	18	47	9	45	4	20	42	825	540	177	238	626	97	10	276	1674	4	1369	0	0	0	33	4	3	9810
d__Bacteria	k__norank_d__Bacteria	p__Firmicutes	c__Clostridia	o__Lachnospirales	f__Lachnospiraceae	g__Lachnospiraceae_NK4A136_group	s__uncultured_bacterium_g__Lachnospiraceae_NK4A136_group	OTU509	0	0	0	5	40	0	2	1	1	7	12	0	118	16	13	125	9	1	50	525	0	0	32	0	0	0	0	167	1	1	1	13	1	13	10	15	1179
d__Bacteria	k__norank_d__Bacteria	p__Firmicutes	c__Clostridia	o__Monoglobales	f__Monoglobaceae	g__Monoglobus	s__unclassified_g__Monoglobus	OTU510	1556	888	1387	400	22	4474	6253	1033	492	801	265	658	180	1471	139	320	730	2031	272	3424	1051	1227	348	41	722	294	322	1673	14	1173	0	4	1	295	4	2	33967
d__Bacteria	k__norank_d__Bacteria	p__Firmicutes	c__Clostridia	o__Oscillospirales	f__Oscillospiraceae	g__Colidextribacter	s__uncultured_bacterium_g__Colidextribacter	OTU511	1	0	1	4	0	0	1	0	2	0	0	2	3	0	0	1	1	0	4	1	2	0	0	1	1	0	0	1	6	1	0	0	1	6	0	0	40
d__Bacteria	k__norank_d__Bacteria	p__Firmicutes	c__Clostridia	o__Lachnospirales	f__Lachnospiraceae	g__unclassified_f__Lachnospiraceae	s__unclassified_f__Lachnospiraceae	OTU512	40	25	2	5	36	21	0	0	0	0	0	0	0	13	14	48	0	29	24	35	17	0	0	19	4	16	25	9	74	23	0	0	0	0	0	0	479
d__Bacteria	k__norank_d__Bacteria	p__Firmicutes	c__Bacilli	o__Lactobacillales	f__Streptococcaceae	g__Streptococcus	s__unclassified_g__Streptococcus	OTU513	6	28	7	4	13	24	20	8	2	22	16	16	6	3	3	5	10	6	5	38	12	26	5	14	6	9	10	5	12	13	9	26	22	12	8	28	459
d__Bacteria	k__norank_d__Bacteria	p__Firmicutes	c__Clostridia	o__Lachnospirales	f__Lachnospiraceae	g__Lachnospiraceae_NK4A136_group	s__uncultured_bacterium_g__Lachnospiraceae_NK4A136_group	OTU514	8	58	2	920	125	1	294	161	28	0	4	198	31	21	4	7	334	10	0	0	0	2	2	0	0	0	0	2	124	0	0	0	1	2202	1	2	4542
d__Bacteria	k__norank_d__Bacteria	p__Firmicutes	c__Clostridia	o__Oscillospirales	f__Eubacterium_coprostanoligenes_group	g__norank_f__Eubacterium_coprostanoligenes_group	s__unclassified_g__norank_f__Eubacterium_coprostanoligenes_group	OTU515	0	0	0	0	0	0	0	0	0	0	0	0	0	0	0	0	0	0	0	2	0	0	0	0	1	0	0	0	2	0	0	0	0	0	0	0	5
d__Bacteria	k__norank_d__Bacteria	p__Firmicutes	c__Clostridia	o__Lachnospirales	f__Lachnospiraceae	g__unclassified_f__Lachnospiraceae	s__unclassified_f__Lachnospiraceae	OTU516	0	0	0	1	0	0	0	0	0	0	0	0	0	0	0	0	0	0	0	0	0	0	0	0	4	1	0	0	0	2	0	0	0	6	0	0	14
d__Bacteria	k__norank_d__Bacteria	p__Bacteroidota	c__Bacteroidia	o__Bacteroidales	f__Bacteroidaceae	g__Bacteroides	s__Bacteroides_uniformis	OTU517	128	254	50	202	90	262	66	34	694	475	5975	2559	1647	401	118	189	67	103	6110	129	1725	2246	892	54	2	5404	862	485	107	3550	4	1	9	1929	70	435	37328
d__Bacteria	k__norank_d__Bacteria	p__Bacteroidota	c__Bacteroidia	o__Bacteroidales	f__Muribaculaceae	g__norank_f__Muribaculaceae	s__uncultured_bacterium_g__norank_f__Muribaculaceae	OTU518	5	17	11	5	3	54	5	3	32	23	1	4	0	2	1	0	1	0	3	44	55	10	16	86	2	1	51	64	0	275	0	0	0	2	0	0	776
d__Bacteria	k__norank_d__Bacteria	p__Firmicutes	c__Bacilli	o__Erysipelotrichales	f__Erysipelotrichaceae	g__unclassified_f__Erysipelotrichaceae	s__unclassified_f__Erysipelotrichaceae	OTU519	1	3	6	1	6	2	7	3	2	6	3	23	4	5	25	12	4	2	7	2	0	6	2	5	9	3	6	2	30	16	15	4	37	4	26	37	326
d__Bacteria	k__norank_d__Bacteria	p__Firmicutes	c__Bacilli	o__Erysipelotrichales	f__Erysipelotrichaceae	g__Allobaculum	s__uncultured_bacterium_g__Allobaculum	OTU520	0	0	0	0	0	0	0	0	0	0	0	0	0	0	0	1	0	0	0	18	0	0	0	0	3	14	5	18	254	124	0	0	0	0	0	0	437
d__Bacteria	k__norank_d__Bacteria	p__Bacteroidota	c__Bacteroidia	o__Bacteroidales	f__Muribaculaceae	g__norank_f__Muribaculaceae	s__uncultured_bacterium_g__norank_f__Muribaculaceae	OTU521	6	3	12	0	8	3	4	2	1	28	7	18	9	0	2	2	0	0	36	7	14	167	10	61	0	0	1	0	0	77	0	0	0	0	0	0	478
d__Bacteria	k__norank_d__Bacteria	p__Bacteroidota	c__Bacteroidia	o__Bacteroidales	f__Bacteroidaceae	g__Bacteroides	s__unclassified_g__Bacteroides	OTU522	1	4	0	1	2	1	0	0	2	3	27	8	34	1	2	2	0	0	11	0	33	43	14	3	0	38	22	7	0	98	0	0	0	27	0	0	384
d__Bacteria	k__norank_d__Bacteria	p__Bacteroidota	c__Bacteroidia	o__Bacteroidales	f__Muribaculaceae	g__unclassified_f__Muribaculaceae	s__unclassified_f__Muribaculaceae	OTU523	1	0	1	0	3	1	0	0	0	1	2	2	1	0	0	1	0	0	0	0	7	3	2	1	0	4	4	1	0	18	0	0	0	2	0	0	55
d__Bacteria	k__norank_d__Bacteria	p__Firmicutes	c__Clostridia	o__Lachnospirales	f__Lachnospiraceae	g__norank_f__Lachnospiraceae	s__uncultured_bacterium_g__norank_f__Lachnospiraceae	OTU524	0	0	8	2	0	0	1	0	2	1	0	0	0	0	0	0	0	1	0	0	0	0	0	0	12	0	0	0	0	3	0	0	0	0	0	0	30
d__Bacteria	k__norank_d__Bacteria	p__Firmicutes	c__Clostridia	o__Lachnospirales	f__Lachnospiraceae	g__Lachnospiraceae_NK4A136_group	s__uncultured_bacterium_g__Lachnospiraceae_NK4A136_group	OTU525	0	0	0	0	0	0	0	0	0	0	0	0	0	0	1	0	0	0	0	0	0	0	0	0	0	0	0	0	0	0	322	0	4	0	0	0	327
d__Bacteria	k__norank_d__Bacteria	p__Firmicutes	c__Clostridia	o__Oscillospirales	f__Ruminococcaceae	g__Anaerotruncus	s__unclassified_g__Anaerotruncus	OTU526	0	0	0	4	0	0	0	0	0	0	1	1	18	0	2	6	0	0	1	0	0	1	1	0	0	0	2	0	0	0	17	3	104	0	0	13	174
d__Bacteria	k__norank_d__Bacteria	p__Firmicutes	c__Clostridia	o__Lachnospirales	f__Lachnospiraceae	g__unclassified_f__Lachnospiraceae	s__unclassified_f__Lachnospiraceae	OTU527	2	1	0	0	0	0	0	2	0	0	0	24	1	11	6	0	4	21	58	2	0	1	2	2	0	2	1	0	17	5	1740	599	1127	2	172	266	4068
d__Bacteria	k__norank_d__Bacteria	p__Firmicutes	c__Clostridia	o__Lachnospirales	f__Lachnospiraceae	g__Blautia	s__unclassified_g__Blautia	OTU528	0	0	2	0	0	1	0	0	1	0	0	1	8	0	0	0	0	3	1	0	2	1	0	1	0	0	0	0	12	6	19	7	1	1	4	6	77
d__Bacteria	k__norank_d__Bacteria	p__Firmicutes	c__Clostridia	o__Oscillospirales	f__Ruminococcaceae	g__unclassified_f__Ruminococcaceae	s__unclassified_f__Ruminococcaceae	OTU529	0	0	0	0	0	0	0	0	0	0	0	0	0	0	0	0	0	0	0	0	0	0	0	0	0	0	0	0	0	0	5	0	0	0	0	0	5
d__Bacteria	k__norank_d__Bacteria	p__Firmicutes	c__unclassified_p__Firmicutes	o__unclassified_p__Firmicutes	f__unclassified_p__Firmicutes	g__unclassified_p__Firmicutes	s__unclassified_p__Firmicutes	OTU530	2	4	0	2	0	0	10	1	1	1	6	0	2	1	0	4	4	2	7	0	0	0	0	1	0	0	0	0	1	0	38	5	23	2	0	2	119
d__Bacteria	k__norank_d__Bacteria	p__Firmicutes	c__Clostridia	o__Lachnospirales	f__Lachnospiraceae	g__unclassified_f__Lachnospiraceae	s__unclassified_f__Lachnospiraceae	OTU531	0	0	0	0	0	0	0	0	0	0	0	0	0	0	0	0	0	0	0	0	0	0	0	0	0	0	0	0	2	0	1	0	0	0	0	0	3
d__Bacteria	k__norank_d__Bacteria	p__Firmicutes	c__Clostridia	o__Lachnospirales	f__Lachnospiraceae	g__norank_f__Lachnospiraceae	s__Clostridium_sp._Culture-27	OTU532	0	0	2	0	0	0	0	0	0	2	0	0	2	0	1	0	2	0	262	0	1	0	0	0	0	0	0	0	0	1	39	65	674	6	67	16	1140
d__Bacteria	k__norank_d__Bacteria	p__Firmicutes	c__Clostridia	o__Lachnospirales	f__Lachnospiraceae	g__Eubacterium_oxidoreducens_group	s__uncultured_bacterium_g__Eubacterium_oxidoreducens_group	OTU533	0	0	13	1	1	1	0	0	2	5	3	2	3	0	21	0	2	1	7	2	12	2	0	0	0	3	0	0	4	7	77	2	24	1	25	0	221
d__Bacteria	k__norank_d__Bacteria	p__Firmicutes	c__Clostridia	o__Lachnospirales	f__Lachnospiraceae	g__Lachnospiraceae_NK4A136_group	s__uncultured_bacterium_g__Lachnospiraceae_NK4A136_group	OTU534	0	0	5	14	12	3	0	0	6	3	4	11	4	1	9	0	0	2	39	0	1	0	0	0	1	12	5	0	16	7	1737	7	78	1	69	92	2139
d__Bacteria	k__norank_d__Bacteria	p__Firmicutes	c__Clostridia	o__Lachnospirales	f__Lachnospiraceae	g__Eubacterium_fissicatena_group	s__unclassified_g__Eubacterium_fissicatena_group	OTU535	3	26	5	2	6	9	14	8	1	10	5	16	6	4	6	9	0	7	1	5	0	6	3	5	5	2	1	4	0	6	0	3	320	5	33	1	537
d__Bacteria	k__norank_d__Bacteria	p__Proteobacteria	c__Gammaproteobacteria	o__Pseudomonadales	f__Moraxellaceae	g__Acinetobacter	s__Acinetobacter_pittii	OTU536	0	0	0	0	0	0	0	0	0	0	0	0	0	0	0	0	0	0	0	0	0	0	0	0	0	0	0	0	0	0	6	11	6	0	1	1	25
d__Bacteria	k__norank_d__Bacteria	p__Firmicutes	c__Bacilli	o__Erysipelotrichales	f__Erysipelatoclostridiaceae	g__Coprobacillus	s__Coprobacillus_cateniformis	OTU537	0	0	0	0	0	0	1	0	0	0	0	0	0	0	1	2	0	0	0	0	0	1	0	0	0	2	0	0	0	0	12	38	0	4	1	1	63
d__Bacteria	k__norank_d__Bacteria	p__Firmicutes	c__Clostridia	o__Lachnospirales	f__Lachnospiraceae	g__unclassified_f__Lachnospiraceae	s__unclassified_f__Lachnospiraceae	OTU538	0	0	0	0	0	0	0	0	0	0	0	3	0	1	1	0	0	1	11	0	0	0	1	0	0	0	0	0	4	0	177	44	125	0	20	42	430
d__Bacteria	k__norank_d__Bacteria	p__Firmicutes	c__Bacilli	o__Lactobacillales	f__Lactobacillaceae	g__Lactobacillus	s__Lactobacillus_murinus	OTU539	211	286	1	31	46	40	18	25	22	1	230	19	74	1565	841	2367	216	4763	100	43	3	59	46	5	743	38	127	38	2463	607	544	14050	4576	222	102	787	35309
d__Bacteria	k__norank_d__Bacteria	p__Proteobacteria	c__Alphaproteobacteria	o__Sphingomonadales	f__Sphingomonadaceae	g__Sphingomonas	s__unclassified_g__Sphingomonas	OTU540	1	0	0	0	0	0	0	0	0	1	0	0	0	1	0	0	0	0	0	0	0	0	0	0	1	0	0	0	1	0	0	1	0	0	1	0	7
d__Bacteria	k__norank_d__Bacteria	p__Proteobacteria	c__Alphaproteobacteria	o__Rhizobiales	f__Hyphomicrobiaceae	g__Pedomicrobium	s__uncultured_bacterium_g__Pedomicrobium	OTU541	1	0	0	0	0	0	0	0	0	0	0	0	0	0	0	0	0	0	0	0	0	0	0	0	0	0	0	0	0	0	0	1	0	0	0	0	2
d__Bacteria	k__norank_d__Bacteria	p__Proteobacteria	c__Gammaproteobacteria	o__Enterobacterales	f__Enterobacteriaceae	g__Escherichia-Shigella	s__Escherichia_coli_g__Escherichia-Shigella	OTU542	3	287	2	3	1	9	2	0	0	0	19	4	16	55	54	19	10	14	4	13	11	11	0	0	2	1	3	6	4	22	14	9262	129	1949	148	218	12295
d__Bacteria	k__norank_d__Bacteria	p__Firmicutes	c__Clostridia	o__Lachnospirales	f__Lachnospiraceae	g__norank_f__Lachnospiraceae	s__unclassified_g__norank_f__Lachnospiraceae	OTU543	0	0	0	0	0	0	0	0	0	0	0	0	1	0	0	0	0	0	1	0	0	0	0	0	0	0	0	0	0	0	0	1	1	0	1	2	7
d__Bacteria	k__norank_d__Bacteria	p__Firmicutes	c__Clostridia	o__Oscillospirales	f__Oscillospiraceae	g__norank_f__Oscillospiraceae	s__unclassified_g__norank_f__Oscillospiraceae	OTU544	13	8	146	104	23	45	32	3	23	24	7	45	50	10	127	10	40	3	24	35	68	24	45	1	14	14	4	9	61	27	64	31	27	46	67	38	1312
d__Bacteria	k__norank_d__Bacteria	p__Firmicutes	c__Clostridia	o__Lachnospirales	f__Lachnospiraceae	g__unclassified_f__Lachnospiraceae	s__unclassified_f__Lachnospiraceae	OTU545	0	0	0	0	0	0	0	0	0	0	0	0	33	2	7	3	11	4	0	0	0	0	0	0	0	0	0	0	0	0	0	0	1	3	2	1	67
d__Bacteria	k__norank_d__Bacteria	p__Firmicutes	c__unclassified_p__Firmicutes	o__unclassified_p__Firmicutes	f__unclassified_p__Firmicutes	g__unclassified_p__Firmicutes	s__unclassified_p__Firmicutes	OTU546	0	1	0	1	0	0	0	0	0	0	0	0	0	0	0	0	0	0	0	0	0	0	1	0	0	0	0	1	2	0	22	1	13	0	1	0	43
d__Bacteria	k__norank_d__Bacteria	p__Firmicutes	c__Clostridia	o__Lachnospirales	f__Lachnospiraceae	g__unclassified_f__Lachnospiraceae	s__unclassified_f__Lachnospiraceae	OTU547	0	0	0	0	0	0	0	0	0	0	0	0	0	0	0	0	0	0	1	0	0	0	0	0	0	0	0	0	0	0	0	0	5	0	0	0	6
d__Bacteria	k__norank_d__Bacteria	p__Firmicutes	c__Bacilli	o__Lactobacillales	f__Enterococcaceae	g__Enterococcus	s__Enterococcus_faecalis_g__Enterococcus	OTU548	8	14	6	1	18	5	10	6	0	7	7	11	3	28	4	11	30	5	2	8	2	4	0	3	3	6	25	4	15	34	27	427	1392	163	9	5	2303
d__Bacteria	k__norank_d__Bacteria	p__Proteobacteria	c__Gammaproteobacteria	o__Xanthomonadales	f__Xanthomonadaceae	g__Stenotrophomonas	s__uncultured_organism_g__Stenotrophomonas	OTU549	0	0	0	0	0	0	0	0	0	0	0	0	0	0	0	0	0	0	0	0	0	0	0	0	0	0	0	0	0	0	2	0	1	0	0	1	4
d__Bacteria	k__norank_d__Bacteria	p__Proteobacteria	c__Gammaproteobacteria	o__Pasteurellales	f__Pasteurellaceae	g__Rodentibacter	s__Pasteurellaceae_bacterium_g__Rodentibacter	OTU550	8	130	26	26	2	23	1	8	12	11	93	7	26	10	23	6	5	20	8	28	29	83	33	6	1	7	21	15	16	6	30	224	218	30	43	53	1288
d__Bacteria	k__norank_d__Bacteria	p__Actinobacteriota	c__Actinobacteria	o__Bifidobacteriales	f__Bifidobacteriaceae	g__Bifidobacterium	s__Bifidobacterium_pseudolongum	OTU551	7	5	0	0	2	2	3	0	0	31	3	1	1	7	7	1	0	0	12	0	3	4	0	0	0	0	0	0	0	0	14	28	32	291	105	15	574
d__Bacteria	k__norank_d__Bacteria	p__Firmicutes	c__Bacilli	o__Lactobacillales	f__Lactobacillaceae	g__Lactobacillus	s__uncultured_bacterium_g__Lactobacillus	OTU552	3	13	0	1	0	0	3	1	1	0	15	1	1	9	7	70	5	18	4	0	0	0	6	0	1	0	2	0	26	1	65	67	246	6	2	20	594
d__Bacteria	k__norank_d__Bacteria	p__Firmicutes	c__Clostridia	o__Lachnospirales	f__Lachnospiraceae	g__unclassified_f__Lachnospiraceae	s__unclassified_f__Lachnospiraceae	OTU553	0	0	0	0	0	0	0	0	0	0	0	0	74	2	0	0	5	0	0	0	0	0	0	0	0	0	0	0	0	0	0	0	1	0	0	0	82
d__Bacteria	k__norank_d__Bacteria	p__Firmicutes	c__Clostridia	o__Lachnospirales	f__Lachnospiraceae	g__norank_f__Lachnospiraceae	s__unclassified_g__norank_f__Lachnospiraceae	OTU554	0	0	0	0	0	0	0	0	1	1	0	1	0	0	0	0	0	2	7	0	0	0	2	0	0	0	1	0	15	0	31	45	44	2	19	6	177
d__Bacteria	k__norank_d__Bacteria	p__Firmicutes	c__Clostridia	o__Lachnospirales	f__Lachnospiraceae	g__Roseburia	s__uncultured_bacterium_g__Roseburia	OTU555	6	0	19	17	1	4	0	3	37	3	1	4	1	0	3	2	2	8	0	11	3	1	1	1	7	0	2	11	0	0	0	0	0	27	0	0	175
d__Bacteria	k__norank_d__Bacteria	p__Firmicutes	c__Clostridia	o__Oscillospirales	f__Oscillospiraceae	g__Oscillibacter	s__unclassified_g__Oscillibacter	OTU556	0	0	0	0	0	0	0	0	0	0	0	0	0	1	0	0	0	0	0	0	0	0	0	0	0	0	0	0	0	0	0	0	0	4	0	0	5
d__Bacteria	k__norank_d__Bacteria	p__Proteobacteria	c__Gammaproteobacteria	o__Enterobacterales	f__Enterobacteriaceae	g__Citrobacter	s__Citrobacter_amalonaticus	OTU557	0	7	0	0	1	1	0	0	0	0	0	10	0	21	8	0	0	0	0	0	0	4	2	0	1	0	7	0	0	0	4	166	4	93	0	3	332
d__Bacteria	k__norank_d__Bacteria	p__Firmicutes	c__Clostridia	o__Peptococcales	f__Peptococcaceae	g__Peptococcus	s__uncultured_bacterium_g__Peptococcus	OTU558	0	0	0	0	0	0	0	0	0	0	0	0	1	0	0	1	1	1	0	0	0	0	0	0	0	0	0	0	0	0	0	0	0	13	0	0	17
d__Bacteria	k__norank_d__Bacteria	p__Firmicutes	c__Bacilli	o__Erysipelotrichales	f__Erysipelatoclostridiaceae	g__Erysipelatoclostridium	s__unclassified_g__Erysipelatoclostridium	OTU559	0	0	1	0	4	0	0	0	0	0	0	0	0	0	0	0	0	0	4	18	1	1	1	12	0	1	0	2	0	0	0	0	0	4	3	3	55
d__Bacteria	k__norank_d__Bacteria	p__Firmicutes	c__Clostridia	o__Lachnospirales	f__Lachnospiraceae	g__Lachnospiraceae_NK4A136_group	s__uncultured_bacterium_g__Lachnospiraceae_NK4A136_group	OTU560	0	0	0	0	0	0	0	0	0	0	0	0	0	0	0	0	0	0	21	2	0	0	0	0	0	0	0	0	0	0	0	0	0	88	0	0	111
d__Bacteria	k__norank_d__Bacteria	p__Firmicutes	c__Clostridia	o__Oscillospirales	f__Butyricicoccaceae	g__UCG-009	s__uncultured_bacterium_g__UCG-009	OTU561	0	0	0	0	0	0	0	0	0	0	0	0	0	0	0	0	0	1	0	0	1	0	0	0	0	0	0	0	0	0	0	0	0	5	0	0	7
d__Bacteria	k__norank_d__Bacteria	p__Proteobacteria	c__Gammaproteobacteria	o__Enterobacterales	f__Enterobacteriaceae	g__Escherichia-Shigella	s__unclassified_g__Escherichia-Shigella	OTU562	0	0	0	0	0	0	0	0	0	0	0	0	0	0	0	0	0	0	0	0	0	0	0	0	0	0	1	0	0	0	0	21	1	287	1	6	317
d__Bacteria	k__norank_d__Bacteria	p__Firmicutes	c__Clostridia	o__Lachnospirales	f__Lachnospiraceae	g__norank_f__Lachnospiraceae	s__uncultured_bacterium_g__norank_f__Lachnospiraceae	OTU563	65	0	0	8	0	0	0	0	0	1	0	0	0	0	0	0	0	1	0	0	0	0	0	0	0	0	0	0	0	0	14	7	25	5	14	7	147
d__Bacteria	k__norank_d__Bacteria	p__Proteobacteria	c__Gammaproteobacteria	o__Enterobacterales	f__Morganellaceae	g__Proteus	s__Proteus_mirabilis	OTU564	0	13	0	4	1	0	0	2	0	0	5	1	3	5	3	1	2	0	2	1	6	3	6	3	2	2	0	1	3	0	20	23	56	5084	8	59	5319
d__Bacteria	k__norank_d__Bacteria	p__Firmicutes	c__Clostridia	o__Oscillospirales	f__Ruminococcaceae	g__Ruminococcus	s__unclassified_g__Ruminococcus	OTU565	25	189	141	4	87	1	265	112	125	189	0	0	2	8	12	38	0	1	0	268	8	30	4	0	110	0	1	327	0	0	0	0	0	426	0	0	2373
d__Bacteria	k__norank_d__Bacteria	p__Proteobacteria	c__Gammaproteobacteria	o__Burkholderiales	f__Burkholderiaceae	g__Ralstonia	s__Ralstonia_pickettii	OTU566	0	2	0	0	0	0	1	0	0	0	0	0	1	0	0	0	0	0	0	0	0	2	0	0	0	1	0	1	1	0	0	0	0	2	0	0	11
d__Bacteria	k__norank_d__Bacteria	p__Firmicutes	c__Clostridia	o__Oscillospirales	f__Oscillospiraceae	g__UCG-005	s__uncultured_bacterium_g__UCG-005	OTU567	262	2467	5757	1362	1374	4570	14	128	429	4649	1957	3521	1543	1169	12499	1663	977	4874	2130	3184	8317	1341	4545	2182	111	4107	922	1821	5545	3591	10252	5875	8271	1593	4076	718	117796
d__Bacteria	k__norank_d__Bacteria	p__Firmicutes	c__Clostridia	o__Monoglobales	f__Monoglobaceae	g__Monoglobus	s__uncultured_bacterium_g__Monoglobus	OTU568	0	0	1	0	0	1	1	0	1	0	0	0	3	0	0	0	0	0	0	0	0	0	0	4	0	1	0	0	0	0	0	0	0	11	0	0	23
d__Bacteria	k__norank_d__Bacteria	p__Firmicutes	c__Clostridia	o__Lachnospirales	f__Lachnospiraceae	g__unclassified_f__Lachnospiraceae	s__unclassified_f__Lachnospiraceae	OTU569	0	0	0	0	0	0	0	0	0	0	0	0	0	0	0	0	0	0	0	0	0	5	0	0	0	0	1	1	4	1	0	0	0	163	0	0	175
d__Bacteria	k__norank_d__Bacteria	p__Bacteroidota	c__Bacteroidia	o__Bacteroidales	f__Muribaculaceae	g__norank_f__Muribaculaceae	s__uncultured_bacterium_g__norank_f__Muribaculaceae	OTU570	0	0	0	0	2	0	0	0	0	0	1	1	2	0	0	0	0	0	0	0	0	1	0	1	0	0	0	0	0	0	0	0	0	3	0	0	11
d__Bacteria	k__norank_d__Bacteria	p__Firmicutes	c__Clostridia	o__Oscillospirales	f__Ruminococcaceae	g__norank_f__Ruminococcaceae	s__uncultured_bacterium_g__norank_f__Ruminococcaceae	OTU571	2	2	3	0	1	0	0	2	0	0	1	0	3	2	0	0	1	0	0	0	0	1	3	0	0	0	0	0	0	0	0	2	0	111	1	0	135
d__Bacteria	k__norank_d__Bacteria	p__Firmicutes	c__Clostridia	o__Lachnospirales	f__Lachnospiraceae	g__Lachnospiraceae_UCG-010	s__uncultured_bacterium_g__Lachnospiraceae_UCG-010	OTU572	0	0	0	1	0	0	0	0	0	0	0	1	0	0	0	0	0	0	0	1	0	0	0	0	0	0	0	0	0	3	0	0	0	18	0	0	24
d__Bacteria	k__norank_d__Bacteria	p__Firmicutes	c__Clostridia	o__Oscillospirales	f__Butyricicoccaceae	g__unclassified_f__Butyricicoccaceae	s__unclassified_f__Butyricicoccaceae	OTU573	0	0	0	0	0	0	0	0	0	0	0	0	0	0	0	0	0	0	0	0	0	0	0	0	0	0	0	0	0	0	0	0	0	5	0	0	5
d__Bacteria	k__norank_d__Bacteria	p__Firmicutes	c__Clostridia	o__Lachnospirales	f__Lachnospiraceae	g__norank_f__Lachnospiraceae	s__uncultured_bacterium_g__norank_f__Lachnospiraceae	OTU574	0	0	0	1	0	0	0	0	0	0	0	0	0	0	0	0	0	0	0	0	0	0	0	0	0	0	0	0	0	0	0	0	0	1	0	0	2
d__Bacteria	k__norank_d__Bacteria	p__Firmicutes	c__Clostridia	o__Oscillospirales	f__Oscillospiraceae	g__Oscillibacter	s__uncultured_bacterium_g__Oscillibacter	OTU575	0	0	0	0	0	0	0	2	0	0	1	0	1	2	1	1	0	0	0	0	0	0	0	0	1	0	1	0	1	0	0	0	0	36	0	0	47
d__Bacteria	k__norank_d__Bacteria	p__Firmicutes	c__Clostridia	o__Oscillospirales	f__Ruminococcaceae	g__unclassified_f__Ruminococcaceae	s__unclassified_f__Ruminococcaceae	OTU576	1	0	0	3	0	0	0	0	1	1	0	1	0	0	0	0	0	0	0	0	0	0	0	0	0	0	0	0	0	0	0	0	0	3	0	0	10
d__Bacteria	k__norank_d__Bacteria	p__Firmicutes	c__Clostridia	o__Oscillospirales	f__Oscillospiraceae	g__norank_f__Oscillospiraceae	s__uncultured_bacterium_g__norank_f__Oscillospiraceae	OTU577	0	0	2	4	0	0	2	0	4	7	13	10	12	7	7	1	19	2	33	1	20	7	9	1	1	0	1	1	12	2	1	2	0	42	25	6	254
d__Bacteria	k__norank_d__Bacteria	p__Firmicutes	c__Clostridia	o__Oscillospirales	f__Oscillospiraceae	g__norank_f__Oscillospiraceae	s__uncultured_bacterium_g__norank_f__Oscillospiraceae	OTU578	0	0	1	0	1	0	1	2	3	9	0	0	1	2	2	0	3	4	2	0	2	0	4	0	0	0	0	0	0	1	0	0	0	74	4	0	116
d__Bacteria	k__norank_d__Bacteria	p__Firmicutes	c__Clostridia	o__Oscillospirales	f__Ruminococcaceae	g__Harryflintia	s__uncultured_bacterium_g__Harryflintia	OTU579	0	2	10	15	2	0	1	1	13	5	0	1	5	0	3	0	4	1	0	0	0	10	1	0	0	0	1	1	0	0	0	0	0	21	0	0	97
d__Bacteria	k__norank_d__Bacteria	p__Firmicutes	c__Clostridia	o__Oscillospirales	f__Ruminococcaceae	g__Harryflintia	s__uncultured_bacterium_g__Harryflintia	OTU580	5	3	0	14	1	0	1	0	4	0	1	2	0	0	0	1	0	5	0	1	0	4	3	0	1	0	8	1	2	1	1	0	0	36	0	0	95
d__Bacteria	k__norank_d__Bacteria	p__Firmicutes	c__Clostridia	o__Oscillospirales	f__Oscillospiraceae	g__UCG-005	s__uncultured_bacterium_g__UCG-005	OTU581	1	6	37	10	6	32	0	2	1	31	18	17	9	6	71	8	10	35	13	10	106	20	23	19	1	13	6	12	12	41	28	1	13	13	24	19	674
d__Bacteria	k__norank_d__Bacteria	p__Firmicutes	c__Clostridia	o__Lachnospirales	f__Lachnospiraceae	g__unclassified_f__Lachnospiraceae	s__unclassified_f__Lachnospiraceae	OTU582	2	0	2	0	1	0	0	2	62	4	0	2	1	3	1	0	0	2	2	1	1	0	2	0	1	0	3	0	7	0	24	0	38	83	63	2	309
d__Bacteria	k__norank_d__Bacteria	p__Firmicutes	c__Clostridia	o__Oscillospirales	f__Oscillospiraceae	g__unclassified_f__Oscillospiraceae	s__unclassified_f__Oscillospiraceae	OTU583	9	3	129	4	24	9	31	34	34	99	49	9	24	69	40	11	30	12	82	9	30	26	65	9	7	3	9	12	43	12	28	105	135	142	21	3	1361
d__Bacteria	k__norank_d__Bacteria	p__unclassified_k__norank_d__Bacteria	c__unclassified_k__norank_d__Bacteria	o__unclassified_k__norank_d__Bacteria	f__unclassified_k__norank_d__Bacteria	g__unclassified_k__norank_d__Bacteria	s__unclassified_k__norank_d__Bacteria	OTU584	4	0	3	0	4	4	1	1	0	1	1	3	3	2	10	1	1	0	5	0	0	2	0	0	3	15	17	4	5	8	7	0	2	0	19	18	144
d__Bacteria	k__norank_d__Bacteria	p__Firmicutes	c__Bacilli	o__Erysipelotrichales	f__Erysipelotrichaceae	g__norank_f__Erysipelotrichaceae	s__unclassified_g__norank_f__Erysipelotrichaceae	OTU585	0	0	0	3	0	0	0	1	0	0	0	0	0	0	0	0	1	4	0	0	0	0	0	0	0	0	2	0	0	7	13	21	8	0	25	22	107
d__Bacteria	k__norank_d__Bacteria	p__Firmicutes	c__Clostridia	o__Lachnospirales	f__Lachnospiraceae	g__Lachnospiraceae_NK4A136_group	s__unclassified_g__Lachnospiraceae_NK4A136_group	OTU586	172	21	145	423	247	3	16	46	820	23	0	5	47	4	16	12	7	3	20	7	121	33	21	0	5	1	1	4	160	19	2476	5553	4117	139	944	182	15813
d__Bacteria	k__norank_d__Bacteria	p__Firmicutes	c__Clostridia	o__Lachnospirales	f__Lachnospiraceae	g__Roseburia	s__unclassified_g__Roseburia	OTU587	12	1	0	26	7	0	1	29	218	0	0	1	27	3	2	44	132	68	11	58	0	14	73	4	0	0	0	0	0	0	0	0	0	70	404	8499	9704
d__Bacteria	k__norank_d__Bacteria	p__Proteobacteria	c__Gammaproteobacteria	o__Burkholderiales	f__Sutterellaceae	g__Parasutterella	s__uncultured_organism_g__Parasutterella	OTU588	21	354	64	43	124	69	27	112	28	30	136	166	183	46	88	43	19	38	219	74	41	136	155	53	73	22	61	145	87	84	2	20	3	720	1025	854	5365
d__Bacteria	k__norank_d__Bacteria	p__Bacteroidota	c__Bacteroidia	o__Bacteroidales	f__Rikenellaceae	g__Alistipes	s__unclassified_g__Alistipes	OTU589	14	7	8	4	15	9	3	6	4	5	7	13	20	13	5	4	15	4	6	5	6	5	6	11	1	6	1	3	0	9	0	0	0	13	3	1	232
d__Bacteria	k__norank_d__Bacteria	p__Bacteroidota	c__Bacteroidia	o__Bacteroidales	f__Bacteroidaceae	g__Bacteroides	s__Bacteroides_acidifaciens	OTU590	263	424	262	156	782	143	56	206	186	284	2243	2005	1994	530	1964	504	431	249	2139	232	174	849	5225	528	1291	3024	3512	311	11632	1329	10007	5348	7120	519	29890	22049	117861
d__Bacteria	k__norank_d__Bacteria	p__Bacteroidota	c__Bacteroidia	o__Bacteroidales	f__Bacteroidaceae	g__Bacteroides	s__unclassified_g__Bacteroides	OTU591	0	0	0	0	0	0	0	0	0	0	0	0	1	0	0	0	0	0	0	0	0	0	0	0	0	0	0	0	0	0	0	0	1	0	0	1	3
d__Bacteria	k__norank_d__Bacteria	p__Bacteroidota	c__Bacteroidia	o__Sphingobacteriales	f__Sphingobacteriaceae	g__Sphingobacterium	s__Sphingobacterium_multivorum	OTU592	0	0	0	0	0	0	0	0	0	0	0	0	0	0	0	0	0	0	0	0	0	0	0	0	0	0	0	0	0	0	0	1	0	0	0	1	2
d__Bacteria	k__norank_d__Bacteria	p__Firmicutes	c__Bacilli	o__Erysipelotrichales	f__Erysipelatoclostridiaceae	g__Erysipelatoclostridium	s__unclassified_g__Erysipelatoclostridium	OTU593	12	2	6	1	12	4	27	2	2	8	3	1	0	5	1	3	5	0	1	6	1	2	0	2	3	7	19	4	0	15	0	0	0	0	3	9	166
d__Bacteria	k__norank_d__Bacteria	p__Firmicutes	c__Bacilli	o__Bacillales	f__Bacillaceae	g__Bacillus	s__Bacillus_velezensis_g__Bacillus	OTU594	0	0	0	0	0	0	1	0	0	0	0	0	0	0	0	0	0	0	0	0	0	0	0	0	0	0	0	0	0	0	0	1	0	0	0	1	3
d__Bacteria	k__norank_d__Bacteria	p__Firmicutes	c__Clostridia	o__Lachnospirales	f__Lachnospiraceae	g__norank_f__Lachnospiraceae	s__uncultured_bacterium_g__norank_f__Lachnospiraceae	OTU595	0	0	0	0	0	0	1	0	1	5	1	1	3	0	1	0	0	1	7	0	1	3	0	0	0	1	0	0	5	2	162	159	70	10	34	114	582
d__Bacteria	k__norank_d__Bacteria	p__Firmicutes	c__Clostridia	o__Lachnospirales	f__Lachnospiraceae	g__Lachnoclostridium	s__unclassified_g__Lachnoclostridium	OTU596	192	15	407	106	71	75	72	11	113	591	75	44	154	41	97	19	182	85	115	35	24	289	141	21	11	22	38	3	186	85	326	236	496	232	279	512	5401
