# Supplementary material for: Pulsatilla chinensis Saponins Ameliorate Inflammation and DSS-Induced Ulcerative Colitis in Rats by Regulating the Composition and Diversity of Intestinal Flora
Source: Front Cell Infect Microbiol. 2021 Nov 5;11:728929. doi: 10.3389/fcimb.2021.728929 (PMC8602866; doi:10.3389/fcimb.2021.728929)
Supplement: Supplementary file 9 [file Table_9.xls]

## Sheet: Pan|core 曲线表
Group Sample_num	1	2	3	4	5	6
PRSM	313.19	249.37	217.19	195.23	180.64	170
PRSH	306.86	239.34	206.61	182.21	165.67	152
control	373.48	298.43	261.5	237.28	218.59	203
PRSL	315.48	246.7	211.24	188.73	173.18	161
SASP	233.98	163.34	127.82	107.24	92.55	81
model	176.41	116.45	96.85	82.27	73.47	67
