# Supplementary material for: Pulsatilla chinensis Saponins Ameliorate Inflammation and DSS-Induced Ulcerative Colitis in Rats by Regulating the Composition and Diversity of Intestinal Flora
Source: Front Cell Infect Microbiol. 2021 Nov 5;11:728929. doi: 10.3389/fcimb.2021.728929 (PMC8602866; doi:10.3389/fcimb.2021.728929)
Supplement: Supplementary file 10 [file Table_10.xls]

## Sheet: 样本信息表
Original name)	New name	Description
BM1	PRSM1	白头翁皂苷中剂量组
BM2	PRSM2	白头翁皂苷中剂量组
BM3	PRSM3	白头翁皂苷中剂量组
BM4	PRSM4	白头翁皂苷中剂量组
BM5	PRSM5	白头翁皂苷中剂量组
BM6	PRSM6	白头翁皂苷中剂量组
H1	PRSH1	白头翁皂苷高剂量组
H2	PRSH2	白头翁皂苷高剂量组
H3	PRSH3	白头翁皂苷高剂量组
H4	PRSH4	白头翁皂苷高剂量组
H5	PRSH5	白头翁皂苷高剂量组
H6	PRSH6	白头翁皂苷高剂量组
K1	K1	空白对照组
K2	K2	空白对照组
K3	K3	空白对照组
K4	K4	空白对照组
K5	K5	空白对照组
K6	K6	空白对照组
L1	PRSL1	白头翁皂苷低剂量组
L2	PRSLP	白头翁皂苷低剂量组
L3	PRSL3	白头翁皂苷低剂量组
L4	PRSL4	白头翁皂苷低剂量组
L5	PRSL5	白头翁皂苷低剂量组
L6	PRSL6	白头翁皂苷低剂量组
Y1	SASP1	阳性对照组
Y2	SASP2	阳性对照组
Y3	SASP3	阳性对照组
Y4	SASP4	阳性对照组
Y5	SASP5	阳性对照组
Y6	SASP6	阳性对照组
m1_2	M1	模型组
m1_3	M2	模型组
m1_4	M3	模型组
m2_1	M4	模型组
m2_2	M5	模型组
m2_3	M6	模型组
