# Supplementary material for: Pulsatilla chinensis Saponins Ameliorate Inflammation and DSS-Induced Ulcerative Colitis in Rats by Regulating the Composition and Diversity of Intestinal Flora
Source: Front Cell Infect Microbiol. 2021 Nov 5;11:728929. doi: 10.3389/fcimb.2021.728929 (PMC8602866; doi:10.3389/fcimb.2021.728929)
Supplement: Supplementary file 11 [file Table_11.xls]

## Sheet: 多组差异检验统计表
Species name	PRSH-Mean(%)	PRSH-Sd(%)	PRSL-Mean(%)	PRSL-Sd(%)	PRSM-Mean(%)	PRSM-Sd(%)	SASP-Mean(%)	SASP-Sd(%)	control-Mean(%)	control-Sd(%)	model-Mean(%)	model-Sd(%)	Pvalue	Corrected pvalue
g__norank_f__Muribaculaceae	25.98	17.02	27.6	14.09	26.89	9.731	32.1	26.58	30.03	4.622	2.032	4.698	0.01272	0.03816
g__Bacteroides	16.06	20.85	19.3	17.58	7.287	4.493	26.31	18.16	4.805	4.534	29.19	21.82	0.01981	0.05227
g__UCG-005	4.408	4.593	8.631	6.034	6.443	4.308	7.123	5.597	8.458	9.615	10.78	7.655	0.5555	0.6022
g__norank_f__norank_o__Clostridia_UCG-014	7.039	3.231	12.48	7.163	9.525	7.106	8.958	8.313	4.56	3.408	0.1594	0.3151	0.003288	0.0181
g__Lactobacillus	4.77	3.817	3.079	5.502	8.192	8.508	2.88	4.569	5.776	4.612	13.91	12.1	0.1097	0.1678
g__Lachnospiraceae_NK4A136_group	6.045	10.45	1.844	1.828	5.261	5.45	1.174	0.9565	2.141	2.528	9.494	4.396	0.01323	0.03892
g__Turicibacter	5.144	6.519	2.192	1.493	4.909	2.806	4.251	1.262	6.093	3.045	1.335	0.8539	0.0248	0.06022
g__Monoglobus	5.953	5.538	2.903	2.88	5.28	2.787	3.199	1.573	4.082	2.394	0.2578	0.6058	0.00996	0.03175
g__Romboutsia	2.239	2.209	1.118	0.6155	2.565	1.187	1.37	2.049	3.923	1.156	6.209	2.492	0.001677	0.01369
g__Ruminococcus	1.478	0.8847	3.387	1.282	3.362	1.353	1.286	0.7844	5.128	3.307	0.3051	0.7318	0.000627	0.007278
g__Akkermansia	1.542	0.4925	3.665	3.814	2.983	2.089	0.01109	0.02592	1.261	1.632	0.02597	0.03872	0.000135	0.002475
g__norank_f__Oscillospiraceae	2.128	1.251	1.884	1.083	2.382	1.695	0.9319	0.9317	0.3018	0.2904	0.5757	0.6386	0.004278	0.01925
g__Christensenellaceae_R-7_group	0.2177	0.242	0.7639	0.706	1.165	0.8094	1.819	2.858	2.834	1.86	0.1048	0.2526	0.00253	0.01489
g__Parabacteroides	1.47	0.6293	1.062	0.5237	1.223	0.8238	0.7739	0.7126	0.9446	0.4599	1	2.262	0.127	0.1816
g__unclassified_f__Lachnospiraceae	1.599	1.532	0.8309	0.5544	0.9888	0.8141	0.3519	0.319	0.74	0.4294	1.789	1.397	0.06557	0.1194
g__Clostridium_sensu_stricto_1	1.735	2.208	0.6319	0.5212	0.982	0.7826	0.1138	0.1266	1.835	0.9378	0.532	0.4523	0.01089	0.034
g__Blautia	0.4746	0.5132	0.1167	0.02368	0.2288	0.2057	0.3167	0.2633	3.519	4.356	0.3459	0.2811	0.007026	0.02582
g__Erysipelatoclostridium	1.135	0.8695	0.7659	0.4358	0.8217	0.458	0.9314	0.8529	0.4237	0.1362	0.6805	1.007	0.3312	0.399
g__Colidextribacter	0.2979	0.08036	0.4873	0.1688	0.3601	0.2428	0.6043	0.9004	0.5013	0.431	2.294	2.149	0.01619	0.04581
g__norank_f__Lachnospiraceae	0.6452	0.4474	0.5974	0.3917	0.5188	0.7335	0.2639	0.137	0.7286	0.5629	1.636	0.9446	0.027	0.06355
g__Escherichia-Shigella	0.01005	0.01812	0.01464	0.01312	0.1192	0.2724	0.01662	0.02032	0.06073	0.04469	4.065	7.223	0.002383	0.01489
g__Roseburia	0.1202	0.246	0.06893	0.07584	0.03774	0.04091	0.008208	0.01018	0.522	0.3915	3.171	7.243	0.02602	0.0622
g__norank_f__norank_o__RF39	2.173	2.723	0.3143	0.2212	0.2085	0.09702	0.6964	0.8823	0.4133	0.2122	0.002515	0.003564	0.004229	0.01925
g__norank_f__Eubacterium_coprostanoligenes_group	0.3148	0.1923	0.8084	0.8554	0.5362	0.3406	0.3474	0.2069	0.6917	0.4938	0.3728	0.9038	0.1077	0.1665
g__Desulfovibrio	0.2583	0.4244	0.1944	0.3962	0.9548	1.24	0	0	1.126	1.021	0.06788	0.1429	0.0005413	0.007278
g__Marvinbryantia	0.5609	0.7112	0.1218	0.08993	0.3303	0.4139	0.3338	0.406	1.058	0.7313	0.01339	0.03077	0.001411	0.0127
g__unclassified_f__Oscillospiraceae	0.4008	0.2538	0.4038	0.162	0.5981	0.5502	0.2298	0.1972	0.346	0.2022	0.4188	0.2506	0.3561	0.4224
g__Lachnoclostridium	0.4972	0.5258	0.2882	0.251	0.3949	0.2743	0.1946	0.1812	0.2414	0.1225	0.7575	0.2588	0.0377	0.08239
g__Parasutterella	0.1977	0.1492	0.2688	0.1663	0.2666	0.2914	0.2032	0.09581	0.1549	0.1306	0.9461	1.035	0.9318	0.9379
g__Proteus	0.003166	0.004761	0.008121	0.004954	0.007252	0.01212	0.003313	0.003217	0.005066	0.003808	1.956	4.622	0.00343	0.0181
g__norank_f__Ruminococcaceae	0.4083	0.3183	0.2227	0.1397	0.603	0.4148	0.152	0.1008	0.2222	0.1271	0.233	0.2732	0.04215	0.08956
g__Lachnospiraceae_UCG-006	0.443	0.3136	0.4529	0.2092	0.4841	0.363	0.3082	0.09825	0.07075	0.05326	0.07332	0.07808	0.003711	0.01836
g__norank_f__norank_o__Gastranaerophilales	0.5694	0.8276	0.2069	0.1565	0.5523	0.3618	0.04286	0.05809	0.2779	0.1857	0.01147	0.02303	0.000666	0.007278
g__unclassified_f__Ruminococcaceae	0.09967	0.05755	0.6973	1.173	0.2461	0.3512	0.159	0.2112	0.1749	0.2462	0.2759	0.1758	0.4599	0.5251
g__Frisingicoccus	0.07664	0.1385	0.04236	0.07567	0.03126	0.01552	0.01745	0.01766	0.09141	0.05623	1.038	1.013	0.01677	0.04581
g__Eubacterium_ruminantium_group	0.481	1.054	0.07874	0.1893	0.3828	0.4102	0.001523	0.003731	0.09466	0.1818	0.00224	0.005487	0.08742	0.142
g__Ruminococcus_torques_group	0.02735	0.05349	0.1079	0.2118	0.03422	0.05334	0.09382	0.1729	0.3724	0.3527	0.3531	0.5821	0.1122	0.1699
g__UBA1819	0.1477	0.1015	0.1744	0.1376	0.1907	0.1053	0.2574	0.2217	0.1106	0.03328	0.06421	0.1107	0.1729	0.2408
g__Butyrivibrio	0.4842	1.17	0.09344	0.2079	0.09615	0.1748	0.1795	0.4025	0.0003782	0.0009264	0.01184	0.02394	0.6884	0.7069
g__norank_f__Peptococcaceae	0.1798	0.1556	0.1664	0.1008	0.06655	0.02477	0.2165	0.2496	0.1126	0.07844	0.1189	0.2415	0.1051	0.164
g__Flavonifractor	0.02463	0.03074	0.03989	0.05106	0.02272	0.004104	0.06153	0.07505	0.1699	0.2108	0.5317	0.3207	0.004471	0.01955
g__Coprococcus	0	0	0	0	0	0	0	0	0.8243	1.806	0	0	0.0005764	0.007278
g__GCA-900066575	0.1914	0.2029	0.1009	0.02905	0.3463	0.434	0.05482	0.03983	0.03751	0.0222	0.08155	0.1061	0.03919	0.08445
g__Enterococcus	0.0159	0.009106	0.00706	0.005798	0.02018	0.01583	0.03797	0.03407	0.0295	0.02694	0.6978	1.123	0.04915	0.1003
g__unclassified_c__Clostridia	0.106	0.0779	0.1812	0.1453	0.1387	0.1111	0.1626	0.1681	0.1101	0.05543	0.008172	0.01798	0.01758	0.0472
g__Alloprevotella	0	0	0	0	0	0	0	0	0.6876	1.418	0.0003466	0.0008489	8.821e-06	0.0003374
g__Oscillibacter	0.1165	0.09073	0.1369	0.1263	0.1315	0.08421	0.02068	0.01599	0.1725	0.1959	0.09518	0.1224	0.05126	0.1019
g__unclassified_o__Bacteroidales	0.1581	0.1872	0.1339	0.1085	0.07457	0.04602	0.153	0.1526	0.04851	0.04315	0.03788	0.08253	0.1236	0.1816
g__Family_XIII_AD3011_group	0.1244	0.0729	0.09228	0.0194	0.08485	0.04359	0.03056	0.01889	0.1752	0.07449	0.02162	0.05088	0.0008673	0.008847
g__Defluviitaleaceae_UCG-011	0.07324	0.03636	0.1139	0.1251	0.1244	0.1038	0.001904	0.004663	0.1946	0.1146	0.02016	0.04938	0.001789	0.01369
g__Rodentibacter	0.05286	0.08543	0.07228	0.06623	0.0833	0.1116	0.02832	0.02046	0.03229	0.01926	0.2047	0.1888	0.02352	0.05818
g__Adlercreutzia	0.07395	0.08042	0.05744	0.03333	0.1022	0.1284	0.01906	0.0137	0.1445	0.07567	0.06945	0.1213	0.01588	0.04581
g__NK4A214_group	0.07248	0.04889	0.03037	0.02212	0.0834	0.08486	0.01978	0.01464	0.2285	0.1894	0.028	0.06859	0.007424	0.02582
g__Enterorhabdus	0.09215	0.09728	0.05396	0.02396	0.05478	0.03839	0.04486	0.04832	0.1673	0.09809	0.04034	0.02507	0.05326	0.1045
g__Eubacterium_xylanophilum_group	0	0	0	0	0	0	0	0	0.4252	0.5271	0	0	1.787e-06	0.0001367
g__unclassified_p__Firmicutes	0.08618	0.1135	0.03701	0.02823	0.07916	0.06372	0.07814	0.04588	0.07855	0.05838	0.0484	0.05558	0.5179	0.5784
g__unclassified_c__Bacilli	0.0619	0.06837	0.03	0.05669	0.07083	0.1017	0.05186	0.04979	0.1107	0.067	0.03218	0.0161	0.09479	0.1511
g__Eubacterium_nodatum_group	0.04705	0.04463	0.03815	0.0125	0.05802	0.04499	0.0586	0.04953	0.1441	0.07114	0.01043	0.02454	0.00497	0.02112
g__Alistipes	0.1107	0.1658	0.02772	0.01255	0.08323	0.02239	0.0424	0.06884	0.06909	0.05751	0.007022	0.01326	0.006177	0.02423
g__ASF356	0.04083	0.06661	0.01258	0.01488	0.09135	0.2043	0.04331	0.06258	0.0584	0.09325	0.07837	0.1493	0.6809	0.7039
g__norank_f__norank_o__Clostridia_vadinBB60_group	0.1001	0.06288	0.08545	0.0965	0.06718	0.07955	0.03716	0.02526	0.015	0.01586	0.01568	0.03841	0.00803	0.02671
g__norank_f__Erysipelotrichaceae	0.03642	0.03446	0.02471	0.01851	0.01939	0.00722	0.0448	0.03322	0.153	0.1638	0.03192	0.01894	0.07748	0.1303
g__Jeotgalicoccus	0.01489	0.01308	0.007651	0.007137	0.0003567	0.0008736	0.01457	0.01491	0.2033	0.2535	0.04478	0.09556	0.001778	0.01369
g__Candidatus_Soleaferrea	0.05317	0.03401	0.04194	0.02279	0.05653	0.02998	0.04801	0.04701	0.05438	0.02993	0.01585	0.02919	0.2178	0.28
g__Eubacterium_siraeum_group	0.002404	0.00486	0.03836	0.07272	0.03211	0.06036	0	0	0.03091	0.04637	0.1557	0.3814	0.3055	0.377
g__Anaerovorax	0.06868	0.06135	0.01712	0.01493	0.03722	0.01326	0.05097	0.0421	0.06832	0.03999	0.0168	0.04115	0.03764	0.08239
g__UCG-009	0.009664	0.008319	0.02211	0.02009	0.04217	0.07383	0.02902	0.03318	0.06792	0.02993	0.08708	0.1383	0.2406	0.3043
g__norank_f__UCG-010	0.03009	0.01526	0.06335	0.02869	0.05641	0.04135	0.03404	0.04216	0.02857	0.02083	0.009334	0.02286	0.04505	0.09314
g__Bifidobacterium	0.01451	0.02762	0.007369	0.0109	0.005971	0.006114	0	0	0.005774	0.007302	0.1765	0.244	0.002103	0.01399
g__norank_f__Christensenellaceae	0.02346	0.005015	0.05303	0.03054	0.03658	0.02693	0.04618	0.03029	0.03743	0.0166	0.006347	0.01555	0.0167	0.04581
g__Rothia	0.02353	0.01498	0.02675	0.02261	0.03859	0.05087	0.01716	0.02374	0.04343	0.03074	0.05272	0.03054	0.08714	0.142
g__Butyricicoccus	0.0399	0.03545	0.03945	0.01765	0.02718	0.0141	0.02312	0.01812	0.02451	0.02549	0.04094	0.06144	0.5589	0.6022
g__Allobaculum	0	0	0.006401	0.01568	0	0	0.1871	0.2812	0.0003782	0.0009264	0	0	6.544e-05	0.00143
g__Eubacterium_fissicatena_group	0.02089	0.01303	0.007602	0.005487	0.01959	0.02102	0.007252	0.005826	0.01163	0.006846	0.1259	0.2656	0.3245	0.394
g__Streptococcus	0.03564	0.02172	0.03742	0.02802	0.03162	0.02363	0.02506	0.0108	0.0123	0.005734	0.04117	0.01819	0.1269	0.1816
g__Staphylococcus	0.01179	0.01257	0.009628	0.01826	0.004613	0.002711	0.004436	0.004492	0.1225	0.1493	0.01327	0.01386	0.06788	0.1194
g__Negativibacillus	0.0007907	0.001937	0.00559	0.009128	0.01451	0.02087	0.04517	0.1027	0.08558	0.05358	0.00744	0.01723	0.008214	0.02674
g__unclassified_f__Eggerthellaceae	0.03272	0.02873	0.01951	0.01324	0.04108	0.03648	0.006152	0.005212	0.03948	0.02023	0.0125	0.02087	0.01208	0.03698
g__Clostridium_innocuum_group	0.01356	0.01846	0.004994	0.008145	0.02075	0.03621	0.01329	0.01616	0.04985	0.06636	0.04623	0.05956	0.3368	0.4026
g__unclassified_k__norank_d__Bacteria	0.01329	0.009726	0.0338	0.01155	0.01823	0.01256	0.04756	0.03051	0.01007	0.01034	0.02543	0.02713	0.04334	0.09083
g__Eubacterium_ventriosum_group	0	0	0	0	0	0	0.0009026	0.002211	0.1317	0.1295	0	0	8.821e-06	0.0003374
g__unclassified_f__Erysipelotrichaceae	0.01719	0.01882	0.008462	0.006382	0.007318	0.005464	0.02888	0.02977	0.0188	0.01858	0.04315	0.03184	0.08816	0.142
g__Paludicola	0.01704	0.01088	0.01545	0.008571	0.03033	0.02238	0.01559	0.01134	0.03882	0.02083	0.00112	0.002744	0.001936	0.01399
g__Citrobacter	0.003954	0.009684	0.002388	0.003971	0.003515	0.006445	0.003538	0.007607	0.01051	0.0187	0.09307	0.1404	0.2476	0.3105
g__Aerococcus	0	0	0.0003556	0.000871	0	0	0.0004633	0.001135	0.09127	0.1315	0.001103	0.001863	0.002446	0.01489
g__Atopostipes	0	0	0.001422	0.003484	0	0	0.01043	0.02086	0.06988	0.09328	0.006642	0.01332	0.004219	0.01925
g__Eubacterium_oxidoreducens_group	0.004712	0.00437	0.009797	0.01057	0.006276	0.01073	0.007202	0.006926	0.01278	0.02322	0.04548	0.06152	0.8104	0.8212
g__Anaerofustis	0.01842	0.0244	0.01097	0.009353	0.02348	0.02074	0.009001	0.008038	0.01798	0.01472	0.002223	0.00448	0.07295	0.124
g__Anaerotruncus	0.0008008	0.001241	0.001189	0.001303	0.001738	0.004256	0.003545	0.005058	0.02263	0.02288	0.04753	0.08398	0.02064	0.05321
g__Harryflintia	0.01151	0.01499	0.007493	0.01308	0.02114	0.02755	0.006562	0.008936	0.008591	0.006476	0.02163	0.05196	0.2499	0.3108
g__Family_XIII_UCG-001	0.01353	0.01728	0.005246	0.004722	0.01823	0.02081	0.006121	0.004127	0.02482	0.01928	0.002987	0.007316	0.06882	0.1197
g__Tuzzerella	0.001186	0.002905	0.001578	0.001917	0.001189	0.002059	0.0008963	0.00139	0.02715	0.03722	0.02908	0.02556	0.007853	0.0267
g__Lachnospiraceae_FCS020_group	0.005735	0.005737	0.01395	0.01335	0.008323	0.01105	0.007459	0.01113	0.02051	0.02224	0.00448	0.01097	0.1705	0.2408
g__Dorea	0.004031	0.006636	0.01084	0.007825	0.005366	0.005592	0.001191	0.001946	0.03002	0.02204	0.004107	0.01006	0.002041	0.01399
g__UCG-007	0.007637	0.007484	0.001169	0.002009	0.005604	0.004218	0.006595	0.009623	0.02917	0.02008	0.00336	0.008231	0.003719	0.01836
g__Acetanaerobacterium	0.006597	0.006848	0.01021	0.003376	0.007096	0.006914	0.003822	0.004708	0.01591	0.007425	0.0036	0.005582	0.03618	0.08139
g__unclassified_o__Coriobacteriales	0.003441	0.006461	0.005961	0.004307	0.002199	0.002004	0.0003791	0.0009287	0.03432	0.01801	0	0	0.0002829	0.004328
g__Eisenbergiella	0.01202	0.008854	0.009024	0.01289	0.01648	0.01009	0	0	0.00287	0.003529	0.005526	0.01076	0.005771	0.02332
g__Lachnospiraceae_ND3007_group	0.001171	0.00194	0.003838	0.005456	0.002392	0.00313	0.0003808	0.0009327	0.02523	0.01613	0.01267	0.03002	0.007379	0.02582
g__Globicatella	0.001923	0.001734	0.004798	0.006194	0.002195	0.003602	0.003914	0.005034	0.01367	0.007785	0.01473	0.02805	0.05881	0.1119
g__UCG-003	0.001549	0.0024	0.01143	0.01382	0.00276	0.001863	0.0009267	0.00227	0.006779	0.01175	0.01605	0.03932	0.05593	0.1083
g__Facklamia	0.0004049	0.0009919	0	0	0	0	0.0004633	0.001135	0.01258	0.01531	0.0235	0.05654	0.1744	0.2408
g__norank_f__Clostridium_methylpentosum_group	0.00735	0.007176	0.01071	0.005575	0.006166	0.007447	0.008706	0.01066	0	0	0	0	0.00129	0.01233
g__Rhodococcus	0.004252	0.003656	0.00423	0.001827	0.005155	0.003145	0.005253	0.00559	0.00543	0.001816	0.007399	0.003811	0.6572	0.6983
g__Eubacterium_brachy_group	0.006218	0.005986	0.003912	0.006068	0.004407	0.006409	0.003956	0.006843	0.01296	0.01464	0	0	0.07181	0.1234
g__Candidatus_Stoquefichus	0.003828	0.008312	0	0	0.01098	0.02688	0	0	0.01497	0.02949	0	0	0.02945	0.06827
g__Anaeroplasma	0.006392	0.01018	0.008426	0.01748	0.01093	0.01192	0.001137	0.002786	0	0	0.0003734	0.0009145	0.05065	0.1019
g__unclassified_o__Oscillospirales	0.005634	0.009374	0.002865	0.005981	0.008464	0.007544	0.007393	0.009075	0	0	0	0	0.02087	0.05321
g__Erysipelotrichaceae_UCG-003	0	0	0	0	0	0	0.0008659	0.002121	0.02342	0.05218	0	0	0.1763	0.2408
g__Papillibacter	0	0	0	0	0.02247	0.05504	0	0	0	0	0	0	0.4159	0.4784
g__unclassified_f__Muribaculaceae	0.001981	0.002359	0.004995	0.005971	0.002317	0.002758	0.01155	0.01787	0.0007366	0.001142	0.0007467	0.001829	0.2108	0.2733
g__Coprobacillus	0.0003832	0.0009387	0.0003936	0.0009641	0	0	0.000784	0.00192	0.00111	0.001882	0.01886	0.02895	0.02358	0.05818
g__Burkholderia-Caballeronia-Paraburkholderia	0.003861	0.002744	0.001486	0.001818	0.003417	0.003231	0.002226	0.003519	0.003603	0.005764	0.003442	0.00279	0.4109	0.4784
g__Tyzzerella	0	0	0.01255	0.02858	0.003213	0.004378	0.001307	0.002275	0.0003612	0.0008847	0	0	0.1902	0.2575
g__unclassified_f__Clostridiaceae	0.004598	0.01126	0.0007112	0.001742	0.003294	0.006064	0.001523	0.003731	0.004298	0.00432	0	0	0.1968	0.2618
g__Acetatifactor	0	0	0.000389	0.0009528	0	0	0.0009267	0.00227	0.0003539	0.000867	0.01228	0.01028	0.0001456	0.002475
g__norank_f__Eggerthellaceae	0	0	0	0	0	0	0	0	0.01379	0.00713	0	0	1.787e-06	0.0001367
g__Candidatus_Saccharimonas	0.003558	0.008716	0.006693	0.0108	0	0	0.002571	0.003323	0	0	0	0	0.05925	0.1119
g__Corynebacterium	0.001926	0.002665	0.001482	0.003631	0.00145	0.002577	0.0009146	0.001417	0.005096	0.003813	0.001747	0.001571	0.2346	0.2991
g__norank_f__norank_o__Oscillospirales	0.0007907	0.001937	0.001561	0.002828	0.004628	0.003106	0.0008121	0.001262	0.002511	0.003449	0.001493	0.003658	0.08371	0.1392
g__Lachnospiraceae_NC2004_group	0	0	0	0	0	0	0	0	0.01061	0.02598	0	0	0.4159	0.4784
g__Ruminiclostridium	0.001568	0.001931	0.001115	0.001223	0.001559	0.00192	0.003469	0.004099	0.002892	0.003233	0	0	0.3132	0.3833
g__A2	0	0	0	0	0	0	0	0	0.01	0.01196	0	0	3.599e-05	0.0009178
g__Pygmaiobacter	0	0	0.002489	0.006097	0.000392	0.0009602	0.002664	0.005486	0.003732	0.005981	0	0	0.4769	0.5405
g__Lachnospiraceae_UCG-010	0.0003954	0.0009684	0.0003556	0.000871	0.0004344	0.001064	0.001299	0.003181	0	0	0.00672	0.01646	0.9484	0.9484
g__Acinetobacter	0	0	0	0	0	0	0	0	0	0	0.008492	0.008476	3.599e-05	0.0009178
g__norank_f__Erysipelatoclostridiaceae	0.002386	0.003059	0.001547	0.001915	0.0003527	0.0008639	0.002079	0.003262	0.001477	0.001836	0.0003567	0.0008737	0.4821	0.5424
g__Bacteroides_pectinophilus_group	0	0	0	0	0.005647	0.01383	0	0	0.001445	0.003539	0	0	0.5324	0.5818
g__norank_f__norank_o__norank_c__norank_p__Firmicutes	0.001565	0.002868	0.0003556	0.000871	0.003109	0.003523	0	0	0.001435	0.001765	0	0	0.1253	0.1816
g__Peptococcus	0	0	0	0	0	0	0	0	0.001453	0.001126	0.004854	0.01189	0.005791	0.02332
g__Brucella	0.0003718	0.0009107	0.0007515	0.001841	0.0003527	0.0008639	0.0009146	0.001417	0.001072	0.001797	0.001773	0.001665	0.5946	0.6362
g__Pseudomonas	0.00192	0.002252	0	0	0	0	0.002191	0.002027	0.0007151	0.001108	0.0003734	0.0009145	0.03133	0.07155
g__Lachnospiraceae_UCG-001	0	0	0	0	0	0	0	0	0.004365	0.008777	0	0	0.06753	0.1194
g__Ralstonia	0.0003832	0.0009387	0.0007872	0.001928	0.000784	0.00192	0.001236	0.001365	0.0003584	0.000878	0.0007467	0.001829	0.7509	0.7659
g__Anaerofilum	0	0	0.001207	0.002033	0	0	0	0	0.002198	0.002767	0.0007467	0.001829	0.1049	0.164
g__unclassified_f__Christensenellaceae	0	0	0.003335	0.003263	0.0004183	0.001025	0	0	0	0	0	0	0.003319	0.0181
g__Candidatus_Microthrix	0.001555	0.002792	0	0	0.001689	0.003045	0	0	0	0	0	0	0.1207	0.1799
g__Sphingomonas	0.0003791	0.0009286	0	0	0.0003527	0.0008639	0.0008425	0.001315	0.0003657	0.0008958	0.000685	0.001063	0.6777	0.7039
g__Sporosarcina	0	0	0	0	0	0	0	0	0.002612	0.004408	0	0	0.007215	0.02582
g__norank_f__Bacteroidetes_vadinHA17	0.001912	0.003683	0	0	0	0	0	0	0	0	0	0	0.06753	0.1194
g__unclassified_f__Butyricicoccaceae	0	0	0	0	0	0	0	0	0	0	0.001867	0.004573	0.4159	0.4784
g__Lactococcus	0.0008104	0.001255	0	0	0.0007054	0.001728	0	0	0	0	0	0	0.2072	0.271
g__unclassified_o__Erysipelotrichales	0.0003954	0.0009684	0	0	0.001105	0.001818	0	0	0	0	0	0	0.192	0.2577
g__Pseudogracilibacillus	0	0	0	0	0	0	0	0	0.0015	0.002744	0	0	0.06753	0.1194
g__Herbaspirillum	0	0	0.0007463	0.001156	0.0007486	0.001162	0	0	0	0	0	0	0.1211	0.1799
g__Stenotrophomonas	0	0	0	0	0	0	0	0	0	0	0.001396	0.001709	0.007215	0.02582
g__Blastococcus	0.0003832	0.0009387	0	0	0	0	0.0004513	0.001105	0.0003612	0.0008847	0	0	0.6711	0.7032
g__Microbacterium	0.0007509	0.001163	0	0	0.0003527	0.0008639	0	0	0	0	0	0	0.1763	0.2408
g__norank_f__norank_o__norank_c__Gitt-GS-136	0	0	0.0003936	0.0009641	0.0003527	0.0008639	0	0	0	0	0.0003466	0.0008489	0.6711	0.7032
g__Bacillus	0.0003832	0.0009387	0	0	0	0	0	0	0	0	0.0006802	0.001055	0.2072	0.271
g__norank_f__Xanthobacteraceae	0	0	0.0003757	0.0009203	0	0	0	0	0.0003657	0.0008958	0	0	0.5324	0.5818
g__Pedomicrobium	0	0	0	0	0.0003527	0.0008639	0	0	0	0	0.0003284	0.0008043	0.5324	0.5818
g__Sphingobacterium	0	0	0	0	0	0	0	0	0	0	0.0006802	0.001055	0.06753	0.1194
