# Supplementary material for: Pulsatilla chinensis Saponins Ameliorate Inflammation and DSS-Induced Ulcerative Colitis in Rats by Regulating the Composition and Diversity of Intestinal Flora
Source: Front Cell Infect Microbiol. 2021 Nov 5;11:728929. doi: 10.3389/fcimb.2021.728929 (PMC8602866; doi:10.3389/fcimb.2021.728929)
Supplement: Supplementary file 12 [file Table_12.xls]

## Sheet: 有效序列信息
Amplified Region	Samples	Sequences	Bases(bp)	Average Length
338F_806R	36	1850208	770055526	416.199
