# Supplementary material for: Pulsatilla chinensis Saponins Ameliorate Inflammation and DSS-Induced Ulcerative Colitis in Rats by Regulating the Composition and Diversity of Intestinal Flora
Source: Front Cell Infect Microbiol. 2021 Nov 5;11:728929. doi: 10.3389/fcimb.2021.728929 (PMC8602866; doi:10.3389/fcimb.2021.728929)
Supplement: Supplementary file 13 [file Table_13.xlsx]

## Sheet: Venn数据表
Group_lable	Species_num
PRSM & PRSH & control & PRSL & SASP & model	258
PRSM & PRSH & control & PRSL & SASP	313
PRSM & PRSH & control & PRSL & model	293
PRSM & PRSH & control & SASP & model	262
PRSM & PRSH & PRSL & SASP & model	264
PRSM & control & PRSL & SASP & model	264
PRSH & control & PRSL & SASP & model	268
PRSM & PRSH & control & PRSL	362
PRSM & PRSH & control & SASP	323
PRSM & PRSH & control & model	301
PRSM & PRSH & PRSL & SASP	324
PRSM & PRSH & PRSL & model	300
PRSM & PRSH & SASP & model	268
PRSM & control & PRSL & SASP	325
PRSM & control & PRSL & model	305
PRSM & control & SASP & model	268
PRSM & PRSL & SASP & model	273
PRSH & control & PRSL & SASP	328
PRSH & control & PRSL & model	304
PRSH & control & SASP & model	277
PRSH & PRSL & SASP & model	275
control & PRSL & SASP & model	278
PRSM & PRSH & control	383
PRSM & PRSH & PRSL	378
PRSM & PRSH & SASP	334
PRSM & PRSH & model	309
PRSM & control & PRSL	382
PRSM & control & SASP	337
PRSM & control & model	313
PRSM & PRSL & SASP	341
PRSM & PRSL & model	316
PRSM & SASP & model	278
PRSH & control & PRSL	384
PRSH & control & SASP	344
PRSH & control & model	319
PRSH & PRSL & SASP	341
PRSH & PRSL & model	312
PRSH & SASP & model	284
control & PRSL & SASP	349
control & PRSL & model	325
control & SASP & model	290
PRSL & SASP & model	289
PRSM & PRSH	408
PRSM & control	413
PRSM & PRSL	408
PRSM & SASP	354
PRSM & model	328
PRSH & control	417
PRSH & PRSL	403
PRSH & SASP	360
PRSH & model	329
control & PRSL	424
control & SASP	375
control & model	351
PRSL & SASP	369
PRSL & model	341
SASP & model	304
PRSM only	4
PRSH only	3
control only	42
PRSL only	4
SASP only	3
model only	5
